# Supplementary material for: ﻿Twenty-three new synonyms of the Eastern common groundhopper, Tetrixjaponica (Bolívar, 1887) (Orthoptera, Tetrigidae)
Source: Zookeys. 2023 Dec 20;1187:135–67. doi: 10.3897/zookeys.1187.110067 (PMC10756066; doi:10.3897/zookeys.1187.110067)
Supplement: XML Treatment for Tetrix japonica [file zookeys.1187.110067-treatment1.xml]

<!DOCTYPE tp:taxon-treatment
  PUBLIC "-//TaxonX//DTD Taxonomic Treatment Publishing DTD v0 20100105//EN" "tax-treatment-NSO.dtd">
<tp:taxon-treatment xmlns:tp="http://www.plazi.org/taxpub"><tp:treatment-meta><kwd-group><label>Taxon classification</label><kwd>
              <named-content content-type="kingdom">Animalia</named-content>
            </kwd><kwd>
              <named-content content-type="order">Orthoptera</named-content>
            </kwd><kwd>
              <named-content content-type="family">Tetrigidae</named-content>
            </kwd></kwd-group><mixed-citation publication-type="journal"><person-group><name><surname>Long</surname><given-names>Ying</given-names></name><name><surname>Teng</surname><given-names>Caili</given-names></name><name><surname>Huang</surname><given-names>Chaomei</given-names></name><name><surname>Zhang</surname><given-names>Rongjiao</given-names></name><name><surname>Deng</surname><given-names>Weian</given-names></name><name><surname>Lin</surname><given-names>Liliang</given-names></name></person-group><article-title>﻿Twenty-three new synonyms of the Eastern common groundhopper, <italic><tp:taxon-name><tp:taxon-name-part taxon-name-part-type="genus" reg="Tetrix">Tetrix</tp:taxon-name-part><tp:taxon-name-part taxon-name-part-type="species" reg="japonica">japonica</tp:taxon-name-part></tp:taxon-name></italic> (Bolívar, 1887) (<tp:taxon-name><tp:taxon-name-part taxon-name-part-type="order">Orthoptera</tp:taxon-name-part></tp:taxon-name>, <tp:taxon-name><tp:taxon-name-part taxon-name-part-type="family">Tetrigidae</tp:taxon-name-part></tp:taxon-name>)</article-title><source>Zookeys</source><day>20</day><month>12</month><year>2023</year><volume>1187</volume><fpage>135</fpage><lpage>167</lpage><pub-id pub-id-type="doi">10.3897/zookeys.1187.110067</pub-id></mixed-citation></tp:treatment-meta><tp:nomenclature><label>﻿</label><tp:taxon-name>
            <object-id xmlns:xlink="http://www.w3.org/1999/xlink" content-type="arpha" xlink:type="simple">8F154C0E-F9A8-5B79-8917-16465FAAA700</object-id>
            <tp:taxon-name-part taxon-name-part-type="genus" reg="Tetrix">Tetrix</tp:taxon-name-part>
            <tp:taxon-name-part taxon-name-part-type="species" reg="japonica">japonica</tp:taxon-name-part>
          </tp:taxon-name><tp:taxon-authority>(Bolívar, 1887)</tp:taxon-authority><tp:nomenclature-citation-list><tp:nomenclature-citation><tp:taxon-name>
                <tp:taxon-name-part taxon-name-part-type="genus" reg="Tettix">Tettix</tp:taxon-name-part>
                <tp:taxon-name-part taxon-name-part-type="species" reg="japonicus">japonicus</tp:taxon-name-part>
              </tp:taxon-name><comment>: Bolívar, 1887: 263 [description] (holotype ♀, Japan, in <named-content xmlns:xlink="http://www.w3.org/1999/xlink" content-type="dwc:institutional_code" xlink:title="Muséum d’histoire naturelle, Geneve" xlink:href="http://grbio.org/institution/museum-dhistoire-naturelle-6" xlink:type="simple">MHNG</named-content>).</comment></tp:nomenclature-citation><tp:nomenclature-citation><tp:taxon-name>
                <tp:taxon-name-part taxon-name-part-type="genus" reg="Acrydium">Acrydium</tp:taxon-name-part>
                <tp:taxon-name-part taxon-name-part-type="species" reg="japonicum">japonicum</tp:taxon-name-part>
              </tp:taxon-name><comment>: <xref ref-type="bibr" rid="B30">Rehn 1902</xref>: 629; <xref ref-type="bibr" rid="B24">Kirby 1910</xref>: 45.</comment></tp:nomenclature-citation><tp:nomenclature-citation><tp:taxon-name>
                <tp:taxon-name-part taxon-name-part-type="genus" reg="Tetrix">Tetrix</tp:taxon-name-part>
                <tp:taxon-name-part taxon-name-part-type="species" reg="japonica">japonica</tp:taxon-name-part>
              </tp:taxon-name><comment>: <xref ref-type="bibr" rid="B3">Bey-Bienko 1934</xref>: 9; Bey-Bienko and Mistshenko 1951: 105; <xref ref-type="bibr" rid="B45">Yin 1984</xref>: 16; <xref ref-type="bibr" rid="B4">Blackith 1992</xref>: 183; <xref ref-type="bibr" rid="B15">Ichikawa 1993</xref>: 1; <xref ref-type="bibr" rid="B29">Paris 1993</xref>: 241; <xref ref-type="bibr" rid="B35">Storozhenko et al. 1994</xref>: 13; Ma and <xref ref-type="bibr" rid="B48">Zheng 1994</xref>: 445; <xref ref-type="bibr" rid="B19">Jiang and Zheng 1998</xref>: 340; <xref ref-type="bibr" rid="B26">Liang and Zheng 1998</xref>: 174; <xref ref-type="bibr" rid="B22">Kim and Kim 2004</xref>: 266; <xref ref-type="bibr" rid="B18">Jiang and Liang 2004</xref>: 204; Zheng 2005: 334a; <xref ref-type="bibr" rid="B2">Benediktov 2005</xref>; <xref ref-type="bibr" rid="B10">Deng et al. 2007a</xref>: 302; Tsurui Honma and Nishida 2010: 2; <xref ref-type="bibr" rid="B6">Cao and Zheng 2011</xref>: 738; <xref ref-type="bibr" rid="B23">Kim and Puskás 2012</xref>: 12; <xref ref-type="bibr" rid="B43">Xiao et al. 2012</xref>: 288; <xref ref-type="bibr" rid="B53">Zheng 2014</xref>: 56; <xref ref-type="bibr" rid="B36">Storozhenko et al. 2015</xref>: 167; <xref ref-type="bibr" rid="B8">Deng 2016</xref>: 250.</comment></tp:nomenclature-citation></tp:nomenclature-citation-list></tp:nomenclature><tp:treatment-sec sec-type="Previously reported synonyms" id="SECID0EVJAE"><title>Previously reported synonyms.</title><p><italic><tp:taxon-name><tp:taxon-name-part taxon-name-part-type="genus" reg="Tettix">Tettix</tp:taxon-name-part><tp:taxon-name-part taxon-name-part-type="species" reg="longulus">longulus</tp:taxon-name-part></tp:taxon-name></italic> Shiraki, 1906, <italic><tp:taxon-name><tp:taxon-name-part taxon-name-part-type="genus" reg="Tettix">Tettix</tp:taxon-name-part><tp:taxon-name-part taxon-name-part-type="species" reg="sibiricus">sibiricus</tp:taxon-name-part></tp:taxon-name></italic> Bolívar, 1887, <italic><tp:taxon-name><tp:taxon-name-part taxon-name-part-type="genus" reg="Tetrix">Tetrix</tp:taxon-name-part><tp:taxon-name-part taxon-name-part-type="species" reg="trux">trux</tp:taxon-name-part></tp:taxon-name></italic> Steinmann, 1964.</p></tp:treatment-sec><tp:treatment-sec sec-type="Link" id="SECID0E3KAE"><title>Link.</title><p><ext-link xmlns:xlink="http://www.w3.org/1999/xlink" xlink:href="https://orthoptera.speciesfile.org/otus/809028/overview" ext-link-type="uri" xlink:type="simple">https://orthoptera.speciesfile.org/otus/809028/overview</ext-link>.</p></tp:treatment-sec><tp:treatment-sec sec-type="redescription" id="SECID0EHLAE"><title>Redescription.</title><p><bold>Female</bold> (Figs <xref ref-type="fig" rid="F1">1</xref>, <xref ref-type="fig" rid="F2">2</xref>). Small size and short in brachypronotal and brachypterous individuals, or medium size and long in pauropronotal individuals. Body surface smooth and interspersed with granules.</p><fig id="F2" position="float" orientation="portrait"><object-id xmlns:xlink="http://www.w3.org/1999/xlink" content-type="doi" xlink:type="simple">10.3897/zookeys.1187.110067.figure2</object-id><object-id xmlns:xlink="http://www.w3.org/1999/xlink" content-type="arpha" xlink:type="simple">E1DB7C94-F8AB-5947-97AD-83F4AD9F3F86</object-id><label>Figure 2.</label><caption><p><italic><tp:taxon-name><tp:taxon-name-part taxon-name-part-type="genus" reg="Tetrix">Tetrix</tp:taxon-name-part><tp:taxon-name-part taxon-name-part-type="species" reg="japonica">japonica</tp:taxon-name-part></tp:taxon-name></italic> (Bolívar, 1887) <bold>A</bold> syntype, lateral view (photograph Josef Tumbrinck) <bold>B</bold> antenna, 15-segmented (including scape, pedicel, 13-segmented flagellum).</p></caption><graphic xmlns:xlink="http://www.w3.org/1999/xlink" xlink:href="zookeys-1187-135_article-110067__-g002.jpg" position="float" orientation="portrait" xlink:type="simple" id="oo_955603.jpg"><uri content-type="original_file" xlink:type="simple">https://binary.pensoft.net/fig/955603</uri></graphic></fig><p><bold><italic>Head</italic>.</bold> Head and eyes not exserted above pronotal surface. In dorsal view, fastigium of vertex short; width of vertex between eyes generally wider than width of a compound eye (1.3–1.6 ×), sometimes 1.0 × (such as <italic><tp:taxon-name><tp:taxon-name-part taxon-name-part-type="genus" reg="Tetrix">T.</tp:taxon-name-part><tp:taxon-name-part taxon-name-part-type="species" reg="albistriatus">albistriatus</tp:taxon-name-part></tp:taxon-name></italic> syn. nov., <italic><tp:taxon-name><tp:taxon-name-part taxon-name-part-type="genus" reg="Tetrix">T.</tp:taxon-name-part><tp:taxon-name-part taxon-name-part-type="species" reg="rectimargina">rectimargina</tp:taxon-name-part></tp:taxon-name></italic> syn. nov.); anterior margin of fastigium truncated or slightly arcuate and slightly surpassing anterior margin of eye; median carina visible; lateral margins slightly turned backward; depressed on either side of median carina. In lateral view, frontal ridge and vertex forming an obtuse angle; frontal costa slightly straight above antennal groove, protruded anteriorly and broadly rounded between antennal grooves. In frontal view, frontal costa bifurcated above lateral ocelli, longitudinal furrow divergent between antennae, width of longitudinal furrow of frontal ridge narrower than antennal groove diameter. Antennae short, filiform, antennal grooves inserted between inferior margins of compound eyes, 15-segmented (including scape, pedicel, and a 13-segmented flagellum) (Fig. <xref ref-type="fig" rid="F2">2B</xref>), the 9<sup>th</sup> and 10<sup>th</sup> segment are the longest, ~ 4–5 × longer than its width. Eyes globose, lateral (paired) ocelli located in middle of compound eye height.</p><p><bold><italic>Thorax.</italic></bold> Pronotum slightly tectiform, its surface smooth and interspersed with dense granules. In dorsal view, anterior margin of pronotum generally truncate, sometimes slightly angular protruding; lateral carinae of prozona generally parallel or sometimes slightly constricted backwards; median carina low and full length entire; humeral angle obtuse; hind pronotal process narrow and long, pronotal apex either generally slightly not reaching or sometimes reaching apex of hind femur in brachypronotal and brachypterous individuals (Fig. <xref ref-type="fig" rid="F2">2C</xref>) or distinctly surpassing apex of hind femur and reaching approximately the middle of hind tibia in pauropronotal individuals (Fig. <xref ref-type="fig" rid="F2">2A, B</xref>). In profile, median carina of pronotum slightly straight or slightly arch-like before the shoulders and straight behind the shoulders. Posterior margins of lateral lobes of pronotum with ventral sinus and tegminal sinus. Posterior angles of lateral lobes turned downwards, generally narrow and rounded or sometimes subtruncately at apex. Tegmina long, ovate, apex rounded. Hind wings either slightly not reaching or reaching or slightly surpassing apex of hind pronotal process in brachypronotal and brachypterous individuals (Fig. <xref ref-type="fig" rid="F2">2C</xref>) or distinctly surpassing apex of hind pronotal process and nearly reaching of apex of hind tibia in pauropronotal individuals (Fig. <xref ref-type="fig" rid="F2">2A, B</xref>).</p><p><bold><italic>Legs.</italic></bold> Fore and middle femora slightly compressed and margins finely serrated, ventral margins of middle femora straight or slightly undulated, middle femur slightly narrower than or equal to or slightly wider than visible part of tegmen in width. Hind femora robust and short, 2.8–3.4 × as long as wide; margins finely serrated; antegenicular denticles acute and genicular denticles obtuse. Outer side of hind tibia with seven or eight spines, inner side with six or seven spines. Length of first segment of posterior tarsi longer than third, three pulvilli of first segment of posterior tarsi increased in turn, apices of all pulvilli acute.</p><p><bold><italic>Abdomen.</italic></bold> Ovipositor narrow and long, length of upper valvulae 3.0 × its width, upper and lower valvulae with slender saw-like teeth. Length of subgenital plate longer than its width, middle of posterior margin of subgenital plate triangularly projecting.</p><p><bold><italic>Coloration.</italic></bold> Body yellow brown or brown or dark brown; antennae brown; dorsum of pronotum with two black spots behind the shoulders or with two black spots before the shoulders and behind the shoulders respectively or without black spot. Hind femora brown, outer side with two inconspicuous blackish spots in some individuals. Hind tibia yellow brown or brown or dark brown.</p><p><bold>Male.</bold> Similar to female, but smaller and narrower. Width of vertex between eyes generally 1.2–1.5 × or sometimes equal to width of compound eye; dorsal margins straight and ventral margins of middle femora straight or slightly undulated, middle femur generally wider than or sometimes equal to visible part of tegmen in width. Subgenital plate short, cone-shaped, apex bifurcated.</p></tp:treatment-sec><tp:treatment-sec sec-type="description" id="SECID0EIPAE"><title>Measurements (mm).</title><p>See Table <xref ref-type="table" rid="T1">1</xref>. Length of body: ♂ 6.0–10.0 (brachypronotal individuals) or 8.0–10.0 (pauropronotal individuals), ♀ 9.0–12.0 (brachypronotal individuals) or 8.5–11.0 (pauropronotal individuals); length of pronotum: ♂ 6.0–8.5 (brachypronotal individuals) or 6.0–11.0 (pauropronotal individuals), ♀ 7.5–9.0 (brachypronotal individuals) or 7.0–13.0 (pauropronotal individuals); length of hind femur: ♂ 5.0–6.0 (brachypronotal individuals) or 5.0–5.5 (pauropronotal individuals), ♀ 5.0–8.1(brachypronotal individuals) or 6.0–7.0 (pauropronotal individuals).</p><table-wrap id="T1" position="float" orientation="portrait"><label>Table 1.</label><caption><p>Measurements for the type specimens of synonyms of <italic><tp:taxon-name><tp:taxon-name-part taxon-name-part-type="genus" reg="Tetrix">T.</tp:taxon-name-part><tp:taxon-name-part taxon-name-part-type="species" reg="japonica">japonica</tp:taxon-name-part></tp:taxon-name></italic>.</p></caption><table id="TID0E4ZBG" rules="all"><tbody><tr><th rowspan="2" colspan="1">Species</th><th rowspan="1" colspan="2">V/E</th><th rowspan="1" colspan="2">LB (in mm)</th><th rowspan="1" colspan="2">LP (in mm)</th><th rowspan="1" colspan="2">LF (in mm)</th><th rowspan="1" colspan="2">M/T</th><th rowspan="2" colspan="1">LH/WH</th></tr><tr><th rowspan="1" colspan="1">female</th><th rowspan="1" colspan="1">male</th><th rowspan="1" colspan="1">female</th><th rowspan="1" colspan="1">male</th><th rowspan="1" colspan="1">female</th><th rowspan="1" colspan="1">male</th><th rowspan="1" colspan="1">female</th><th rowspan="1" colspan="1">male</th><th rowspan="1" colspan="1">female</th><th rowspan="1" colspan="1">male</th></tr><tr><td rowspan="1" colspan="1"><italic><tp:taxon-name><tp:taxon-name-part taxon-name-part-type="genus" reg="Coptotettix">C.</tp:taxon-name-part><tp:taxon-name-part taxon-name-part-type="species" reg="circinihumerus">circinihumerus</tp:taxon-name-part></tp:taxon-name></italic>**</td><td rowspan="1" colspan="1">1.6</td><td rowspan="1" colspan="1">–</td><td rowspan="1" colspan="1">10.3</td><td rowspan="1" colspan="1">–</td><td rowspan="1" colspan="1">9.2</td><td rowspan="1" colspan="1">–</td><td rowspan="1" colspan="1">6.0</td><td rowspan="1" colspan="1">–</td><td rowspan="1" colspan="1">&lt; 1</td><td rowspan="1" colspan="1">–</td><td rowspan="1" colspan="1">–</td></tr><tr><td rowspan="1" colspan="1"><italic><tp:taxon-name><tp:taxon-name-part taxon-name-part-type="genus" reg="Coptotettix">C.</tp:taxon-name-part><tp:taxon-name-part taxon-name-part-type="species" reg="emeiensis">emeiensis</tp:taxon-name-part></tp:taxon-name></italic>*</td><td rowspan="1" colspan="1">1.3</td><td rowspan="1" colspan="1">–</td><td rowspan="1" colspan="1">10.2</td><td rowspan="1" colspan="1">–</td><td rowspan="1" colspan="1">8.0</td><td rowspan="1" colspan="1">–</td><td rowspan="1" colspan="1">8.1</td><td rowspan="1" colspan="1">–</td><td rowspan="1" colspan="1">&lt; 1</td><td rowspan="1" colspan="1">–</td><td rowspan="1" colspan="1">–</td></tr><tr><td rowspan="1" colspan="1"><italic><tp:taxon-name><tp:taxon-name-part taxon-name-part-type="genus" reg="Euparatettix">E.</tp:taxon-name-part><tp:taxon-name-part taxon-name-part-type="species" reg="rongshuiensis">rongshuiensis</tp:taxon-name-part></tp:taxon-name></italic>*</td><td rowspan="1" colspan="1">–</td><td rowspan="1" colspan="1">1.1</td><td rowspan="1" colspan="1">–</td><td rowspan="1" colspan="1">8.0</td><td rowspan="1" colspan="1">–</td><td rowspan="1" colspan="1">6.0</td><td rowspan="1" colspan="1">–</td><td rowspan="1" colspan="1">5.0</td><td rowspan="1" colspan="1">–</td><td rowspan="1" colspan="1">&gt; 1</td><td rowspan="1" colspan="1">–</td></tr><tr><td rowspan="1" colspan="1"><italic><tp:taxon-name><tp:taxon-name-part taxon-name-part-type="genus" reg="Euparatettix">E.</tp:taxon-name-part><tp:taxon-name-part taxon-name-part-type="species" reg="zayuensis">zayuensis</tp:taxon-name-part></tp:taxon-name></italic>*</td><td rowspan="1" colspan="1">1.3</td><td rowspan="1" colspan="1">–</td><td rowspan="1" colspan="1">10.2</td><td rowspan="1" colspan="1">–</td><td rowspan="1" colspan="1">8.4</td><td rowspan="1" colspan="1">–</td><td rowspan="1" colspan="1">6.0</td><td rowspan="1" colspan="1">–</td><td rowspan="1" colspan="1">&gt; 1</td><td rowspan="1" colspan="1">–</td><td rowspan="1" colspan="1">–</td></tr><tr><td rowspan="1" colspan="1"><italic><tp:taxon-name><tp:taxon-name-part taxon-name-part-type="genus" reg="Macromotettix">M.</tp:taxon-name-part><tp:taxon-name-part taxon-name-part-type="species" reg="nigritubercle">nigritubercle</tp:taxon-name-part></tp:taxon-name></italic>*</td><td rowspan="1" colspan="1">1.3</td><td rowspan="1" colspan="1">1.3</td><td rowspan="1" colspan="1">1.0</td><td rowspan="1" colspan="1">8.0</td><td rowspan="1" colspan="1">9.0</td><td rowspan="1" colspan="1">7.0</td><td rowspan="1" colspan="1">5.0</td><td rowspan="1" colspan="1">5.0</td><td rowspan="1" colspan="1">= 1</td><td rowspan="1" colspan="1">&gt; 1</td><td rowspan="1" colspan="1">–</td></tr><tr><td rowspan="1" colspan="1"><italic><tp:taxon-name><tp:taxon-name-part taxon-name-part-type="genus" reg="Macromotettix">M.</tp:taxon-name-part><tp:taxon-name-part taxon-name-part-type="species" reg="yaoshanensis">yaoshanensis</tp:taxon-name-part></tp:taxon-name></italic>*</td><td rowspan="1" colspan="1">–</td><td rowspan="1" colspan="1">1.0</td><td rowspan="1" colspan="1">11.0</td><td rowspan="1" colspan="1">8.0</td><td rowspan="1" colspan="1">9.0</td><td rowspan="1" colspan="1">7.0</td><td rowspan="1" colspan="1">6.0</td><td rowspan="1" colspan="1">5.5</td><td rowspan="1" colspan="1">= 1</td><td rowspan="1" colspan="1">&gt; 1</td><td rowspan="1" colspan="1">–</td></tr><tr><td rowspan="1" colspan="1"><italic><tp:taxon-name><tp:taxon-name-part taxon-name-part-type="genus" reg="Tetrix">T.</tp:taxon-name-part><tp:taxon-name-part taxon-name-part-type="species" reg="albistriatus">albistriatus</tp:taxon-name-part></tp:taxon-name></italic>*</td><td rowspan="1" colspan="1">1.0</td><td rowspan="1" colspan="1">1.0</td><td rowspan="1" colspan="1">12.0</td><td rowspan="1" colspan="1">10.0</td><td rowspan="1" colspan="1">8.5</td><td rowspan="1" colspan="1">8.0</td><td rowspan="1" colspan="1">7.0</td><td rowspan="1" colspan="1">5.0</td><td rowspan="1" colspan="1">= 1</td><td rowspan="1" colspan="1">= 1</td><td rowspan="1" colspan="1">–</td></tr><tr><td rowspan="1" colspan="1"><italic><tp:taxon-name><tp:taxon-name-part taxon-name-part-type="genus" reg="Tetrix">T.</tp:taxon-name-part><tp:taxon-name-part taxon-name-part-type="species" reg="albomaculatus">albomaculatus</tp:taxon-name-part></tp:taxon-name></italic>*</td><td rowspan="1" colspan="1">–</td><td rowspan="1" colspan="1">1.0</td><td rowspan="1" colspan="1">–</td><td rowspan="1" colspan="1">9.0</td><td rowspan="1" colspan="1">–</td><td rowspan="1" colspan="1">8.5</td><td rowspan="1" colspan="1">–</td><td rowspan="1" colspan="1">5.5</td><td rowspan="1" colspan="1">–</td><td rowspan="1" colspan="1">= 1</td><td rowspan="1" colspan="1">–</td></tr><tr><td rowspan="1" colspan="1"><italic><tp:taxon-name><tp:taxon-name-part taxon-name-part-type="genus" reg="Tetrix">T.</tp:taxon-name-part><tp:taxon-name-part taxon-name-part-type="species" reg="albomarginis">albomarginis</tp:taxon-name-part></tp:taxon-name></italic>*</td><td rowspan="1" colspan="1">–</td><td rowspan="1" colspan="1">1.4</td><td rowspan="1" colspan="1">–</td><td rowspan="1" colspan="1">6.0</td><td rowspan="1" colspan="1">–</td><td rowspan="1" colspan="1">6.0</td><td rowspan="1" colspan="1">–</td><td rowspan="1" colspan="1">5.0</td><td rowspan="1" colspan="1">–</td><td rowspan="1" colspan="1">= 1</td><td rowspan="1" colspan="1">–</td></tr><tr><td rowspan="1" colspan="1"><italic><tp:taxon-name><tp:taxon-name-part taxon-name-part-type="genus" reg="Tetrix">T.</tp:taxon-name-part><tp:taxon-name-part taxon-name-part-type="species" reg="cenwanglaoshana">cenwanglaoshana</tp:taxon-name-part></tp:taxon-name></italic>**</td><td rowspan="1" colspan="1">1.6</td><td rowspan="1" colspan="1">–</td><td rowspan="1" colspan="1">9.0</td><td rowspan="1" colspan="1">–</td><td rowspan="1" colspan="1">10.5</td><td rowspan="1" colspan="1">–</td><td rowspan="1" colspan="1">6.0</td><td rowspan="1" colspan="1">–</td><td rowspan="1" colspan="1">&lt; 1</td><td rowspan="1" colspan="1">–</td><td rowspan="1" colspan="1">–</td></tr><tr><td rowspan="1" colspan="1"><italic><tp:taxon-name><tp:taxon-name-part taxon-name-part-type="genus" reg="Tetrix">T.</tp:taxon-name-part><tp:taxon-name-part taxon-name-part-type="species" reg="cliva">cliva</tp:taxon-name-part></tp:taxon-name></italic>*</td><td rowspan="1" colspan="1">–</td><td rowspan="1" colspan="1">1.0</td><td rowspan="1" colspan="1">–</td><td rowspan="1" colspan="1">7.2</td><td rowspan="1" colspan="1">–</td><td rowspan="1" colspan="1">7.5</td><td rowspan="1" colspan="1">–</td><td rowspan="1" colspan="1">5.5</td><td rowspan="1" colspan="1">–</td><td rowspan="1" colspan="1">= 1</td><td rowspan="1" colspan="1">3.0</td></tr><tr><td rowspan="1" colspan="1"><italic><tp:taxon-name><tp:taxon-name-part taxon-name-part-type="genus" reg="Tetrix">T.</tp:taxon-name-part><tp:taxon-name-part taxon-name-part-type="species" reg="duolunensis">duolunensis</tp:taxon-name-part></tp:taxon-name></italic>*</td><td rowspan="1" colspan="1">1.6</td><td rowspan="1" colspan="1">1.2</td><td rowspan="1" colspan="1">9.0</td><td rowspan="1" colspan="1">7.0</td><td rowspan="1" colspan="1">8.0</td><td rowspan="1" colspan="1">6.0</td><td rowspan="1" colspan="1">6.0</td><td rowspan="1" colspan="1">5.0</td><td rowspan="1" colspan="1">= 1</td><td rowspan="1" colspan="1">&gt; 1</td><td rowspan="1" colspan="1">2.6</td></tr><tr><td rowspan="1" colspan="1"><italic><tp:taxon-name><tp:taxon-name-part taxon-name-part-type="genus" reg="Tetrix">T.</tp:taxon-name-part><tp:taxon-name-part taxon-name-part-type="species" reg="grossovalva">grossovalva</tp:taxon-name-part></tp:taxon-name></italic>**</td><td rowspan="1" colspan="1">1.5</td><td rowspan="1" colspan="1">–</td><td rowspan="1" colspan="1">11.0</td><td rowspan="1" colspan="1">–</td><td rowspan="1" colspan="1">13.0</td><td rowspan="1" colspan="1">–</td><td rowspan="1" colspan="1">7.0</td><td rowspan="1" colspan="1">–</td><td rowspan="1" colspan="1">–</td><td rowspan="1" colspan="1">–</td><td rowspan="1" colspan="1">3.5</td></tr><tr><td rowspan="1" colspan="1"><italic><tp:taxon-name><tp:taxon-name-part taxon-name-part-type="genus" reg="Tetrix">T.</tp:taxon-name-part><tp:taxon-name-part taxon-name-part-type="species" reg="jiuwanshanensis">jiuwanshanensis</tp:taxon-name-part></tp:taxon-name></italic>**</td><td rowspan="1" colspan="1">1.6</td><td rowspan="1" colspan="1">1.5</td><td rowspan="1" colspan="1">11.0</td><td rowspan="1" colspan="1">8.0</td><td rowspan="1" colspan="1">12.0</td><td rowspan="1" colspan="1">10.0</td><td rowspan="1" colspan="1">6.0</td><td rowspan="1" colspan="1">5.0</td><td rowspan="1" colspan="1">= 1</td><td rowspan="1" colspan="1">&gt; 1</td><td rowspan="1" colspan="1">–</td></tr><tr><td rowspan="1" colspan="1"><italic><tp:taxon-name><tp:taxon-name-part taxon-name-part-type="genus" reg="Tetrix">T.</tp:taxon-name-part><tp:taxon-name-part taxon-name-part-type="species" reg="latipalpa">latipalpa</tp:taxon-name-part></tp:taxon-name></italic>*</td><td rowspan="1" colspan="1">1.7</td><td rowspan="1" colspan="1">–</td><td rowspan="1" colspan="1">10.0</td><td rowspan="1" colspan="1">–</td><td rowspan="1" colspan="1">7.5</td><td rowspan="1" colspan="1">–</td><td rowspan="1" colspan="1">7.0</td><td rowspan="1" colspan="1">–</td><td rowspan="1" colspan="1">= 1</td><td rowspan="1" colspan="1">–</td><td rowspan="1" colspan="1">–</td></tr><tr><td rowspan="1" colspan="1"><italic><tp:taxon-name><tp:taxon-name-part taxon-name-part-type="genus" reg="Tetrix">T.</tp:taxon-name-part><tp:taxon-name-part taxon-name-part-type="species" reg="liuwanshanensis">liuwanshanensis</tp:taxon-name-part></tp:taxon-name></italic>*</td><td rowspan="1" colspan="1">–</td><td rowspan="1" colspan="1">1.1</td><td rowspan="1" colspan="1">–</td><td rowspan="1" colspan="1">9.5</td><td rowspan="1" colspan="1">–</td><td rowspan="1" colspan="1">8.0</td><td rowspan="1" colspan="1">–</td><td rowspan="1" colspan="1">5.5</td><td rowspan="1" colspan="1">–</td><td rowspan="1" colspan="1">&gt; 1</td><td rowspan="1" colspan="1">2.8</td></tr><tr><td rowspan="1" colspan="1"><italic><tp:taxon-name><tp:taxon-name-part taxon-name-part-type="genus" reg="Tetrix">T.</tp:taxon-name-part><tp:taxon-name-part taxon-name-part-type="species" reg="qinlingensis">qinlingensis</tp:taxon-name-part></tp:taxon-name></italic>**</td><td rowspan="1" colspan="1">1.6</td><td rowspan="1" colspan="1">1.5</td><td rowspan="1" colspan="1">11.0</td><td rowspan="1" colspan="1">10.0</td><td rowspan="1" colspan="1">13.0</td><td rowspan="1" colspan="1">11.0</td><td rowspan="1" colspan="1">6.5</td><td rowspan="1" colspan="1">5.5</td><td rowspan="1" colspan="1">&lt; 1</td><td rowspan="1" colspan="1">= 1</td><td rowspan="1" colspan="1">3.0</td></tr><tr><td rowspan="1" colspan="1"><italic><tp:taxon-name><tp:taxon-name-part taxon-name-part-type="genus" reg="Tetrix">T.</tp:taxon-name-part><tp:taxon-name-part taxon-name-part-type="species" reg="rectimargina">rectimargina</tp:taxon-name-part></tp:taxon-name></italic>*</td><td rowspan="1" colspan="1">1.0</td><td rowspan="1" colspan="1">–</td><td rowspan="1" colspan="1">11.0</td><td rowspan="1" colspan="1">–</td><td rowspan="1" colspan="1">8.0</td><td rowspan="1" colspan="1">–</td><td rowspan="1" colspan="1">7.0</td><td rowspan="1" colspan="1">–</td><td rowspan="1" colspan="1">&gt; 1</td><td rowspan="1" colspan="1">–</td><td rowspan="1" colspan="1">3.3</td></tr><tr><td rowspan="1" colspan="1"><italic><tp:taxon-name><tp:taxon-name-part taxon-name-part-type="genus" reg="Tetrix">T.</tp:taxon-name-part><tp:taxon-name-part taxon-name-part-type="species" reg="ruyuanensis">ruyuanensis</tp:taxon-name-part></tp:taxon-name></italic>*</td><td rowspan="1" colspan="1">1.5</td><td rowspan="1" colspan="1">1.5</td><td rowspan="1" colspan="1">11.0</td><td rowspan="1" colspan="1">9.0</td><td rowspan="1" colspan="1">9.0</td><td rowspan="1" colspan="1">7.0</td><td rowspan="1" colspan="1">7.0</td><td rowspan="1" colspan="1">5.0</td><td rowspan="1" colspan="1">&gt; 1</td><td rowspan="1" colspan="1">&gt; 1</td><td rowspan="1" colspan="1">2.8</td></tr><tr><td rowspan="1" colspan="1"><italic><tp:taxon-name><tp:taxon-name-part taxon-name-part-type="genus" reg="Tetrix">T.</tp:taxon-name-part><tp:taxon-name-part taxon-name-part-type="species" reg="xianensis">xianensis</tp:taxon-name-part></tp:taxon-name></italic>**</td><td rowspan="1" colspan="1">1.1</td><td rowspan="1" colspan="1">–</td><td rowspan="1" colspan="1">8.5</td><td rowspan="1" colspan="1">8.0</td><td rowspan="1" colspan="1">7.0</td><td rowspan="1" colspan="1">6.0</td><td rowspan="1" colspan="1">6.0</td><td rowspan="1" colspan="1">5.0</td><td rowspan="1" colspan="1">&lt; 1</td><td rowspan="1" colspan="1">–</td><td rowspan="1" colspan="1">2.5</td></tr><tr><td rowspan="1" colspan="1"><italic><tp:taxon-name><tp:taxon-name-part taxon-name-part-type="genus" reg="Tetrix">T.</tp:taxon-name-part><tp:taxon-name-part taxon-name-part-type="species" reg="xinchengensis">xinchengensis</tp:taxon-name-part></tp:taxon-name></italic>**</td><td rowspan="1" colspan="1">–</td><td rowspan="1" colspan="1">1.0</td><td rowspan="1" colspan="1">11.0</td><td rowspan="1" colspan="1">–</td><td rowspan="1" colspan="1">9.0</td><td rowspan="1" colspan="1">–</td><td rowspan="1" colspan="1">7.0</td><td rowspan="1" colspan="1">–</td><td rowspan="1" colspan="1">–</td><td rowspan="1" colspan="1">&gt; 1</td><td rowspan="1" colspan="1">3.0</td></tr><tr><td rowspan="1" colspan="1"><italic><tp:taxon-name><tp:taxon-name-part taxon-name-part-type="genus" reg="Tetrix">T.</tp:taxon-name-part><tp:taxon-name-part taxon-name-part-type="species" reg="yunlongensis">yunlongensis</tp:taxon-name-part></tp:taxon-name></italic>*</td><td rowspan="1" colspan="1">–</td><td rowspan="1" colspan="1">1.4</td><td rowspan="1" colspan="1">–</td><td rowspan="1" colspan="1">7.5</td><td rowspan="1" colspan="1">–</td><td rowspan="1" colspan="1">6.0</td><td rowspan="1" colspan="1">–</td><td rowspan="1" colspan="1">6.0</td><td rowspan="1" colspan="1">–</td><td rowspan="1" colspan="1">= 1</td><td rowspan="1" colspan="1">2.6</td></tr><tr><td rowspan="1" colspan="1"><italic><tp:taxon-name><tp:taxon-name-part taxon-name-part-type="genus" reg="Tetrix">T.</tp:taxon-name-part><tp:taxon-name-part taxon-name-part-type="species" reg="zhoushanensis">zhoushanensis</tp:taxon-name-part></tp:taxon-name></italic>*</td><td rowspan="1" colspan="1">1.1</td><td rowspan="1" colspan="1">1.0</td><td rowspan="1" colspan="1">9.9</td><td rowspan="1" colspan="1">7.8</td><td rowspan="1" colspan="1">8.5</td><td rowspan="1" colspan="1">6.3</td><td rowspan="1" colspan="1">6.2</td><td rowspan="1" colspan="1">6.0</td><td rowspan="1" colspan="1">= 1</td><td rowspan="1" colspan="1">= 1</td><td rowspan="1" colspan="1">3.0</td></tr></tbody></table><table-wrap-foot><fn><p>Note: V/E: Vertex wide/eye diameter; LB: Length of body; LP: Length of pronotum; LF: Length of hind femur; M/T: Width of midfemur/width of visible part of tegmina; LH/WH: Length of hind femur/width of hind femur. –: not described or illustrated in the original descriptions of species. *: brachypronotal; **: pauropronotal.</p></fn></table-wrap-foot></table-wrap></tp:treatment-sec><tp:treatment-sec sec-type="diagnosis" id="SECID0EKVAG"><title>Diagnosis.</title><p><italic><tp:taxon-name><tp:taxon-name-part taxon-name-part-type="genus" reg="Tetrix">Tetrix</tp:taxon-name-part><tp:taxon-name-part taxon-name-part-type="species" reg="japonica">japonica</tp:taxon-name-part></tp:taxon-name></italic> can be differentiated from all the other <tp:taxon-name><tp:taxon-name-part taxon-name-part-type="family">Tetrigidae</tp:taxon-name-part></tp:taxon-name> of China, North Korea, and Japan by the following set of the traits: the head not exserted above the upper level of the pronotum (strongly exserted in <italic><tp:taxon-name><tp:taxon-name-part taxon-name-part-type="genus" reg="Euparatettix">Euparatettix</tp:taxon-name-part></tp:taxon-name></italic>, <italic><tp:taxon-name><tp:taxon-name-part taxon-name-part-type="genus" reg="Ergatettix">Ergatettix</tp:taxon-name-part></tp:taxon-name></italic>, and <italic><tp:taxon-name><tp:taxon-name-part taxon-name-part-type="genus" reg="Bannatettix">Bannatettix</tp:taxon-name-part></tp:taxon-name></italic>); in lateral view, frontal ridge and vertex forming an obtuse angle (in lateral view, frontal ridge and vertex forming rounded shape in <italic><tp:taxon-name><tp:taxon-name-part taxon-name-part-type="genus" reg="Coptotettix">Coptotettix</tp:taxon-name-part></tp:taxon-name></italic> and <italic><tp:taxon-name><tp:taxon-name-part taxon-name-part-type="genus" reg="Hedotettix">Hedotettix</tp:taxon-name-part></tp:taxon-name></italic>); fastigium of vertex in lateral view angulate, not much produced in front of eyes (fastigium of vertex in lateral view oblique, considerably produced in front of eyes in <italic><tp:taxon-name><tp:taxon-name-part taxon-name-part-type="genus" reg="Clinotettix">Clinotettix</tp:taxon-name-part></tp:taxon-name></italic>); anterior margin of the vertex truncated, weakly arcuate (strongly angular in <italic><tp:taxon-name><tp:taxon-name-part taxon-name-part-type="genus" reg="Tetrix">Tetrix</tp:taxon-name-part><tp:taxon-name-part taxon-name-part-type="species" reg="bipunctata">bipunctata</tp:taxon-name-part></tp:taxon-name></italic>, <italic><tp:taxon-name><tp:taxon-name-part taxon-name-part-type="genus" reg="Tetrix">Tetrix</tp:taxon-name-part><tp:taxon-name-part taxon-name-part-type="species" reg="subulate">subulate</tp:taxon-name-part></tp:taxon-name></italic>, <italic><tp:taxon-name><tp:taxon-name-part taxon-name-part-type="genus" reg="Tetrix">Tetrix</tp:taxon-name-part><tp:taxon-name-part taxon-name-part-type="species" reg="simulans">simulans</tp:taxon-name-part></tp:taxon-name></italic>); anterior margin of pronotum truncate, weakly angular protruding (strongly angular in <italic><tp:taxon-name><tp:taxon-name-part taxon-name-part-type="genus" reg="Tetrix">Tetrix</tp:taxon-name-part><tp:taxon-name-part taxon-name-part-type="species" reg="tartara">tartara</tp:taxon-name-part></tp:taxon-name></italic>); tegmenula and alae present (absent in <italic><tp:taxon-name><tp:taxon-name-part taxon-name-part-type="genus" reg="Formosatettix">Formosatettix</tp:taxon-name-part></tp:taxon-name></italic>, <italic><tp:taxon-name><tp:taxon-name-part taxon-name-part-type="genus" reg="Aalatettix">Aalatettix</tp:taxon-name-part></tp:taxon-name></italic>); alae &gt; 2 × longer than tegmenula (short in <italic><tp:taxon-name><tp:taxon-name-part taxon-name-part-type="genus" reg="Tetrix">Tetrix</tp:taxon-name-part><tp:taxon-name-part taxon-name-part-type="species" reg="bipunctata">bipunctata</tp:taxon-name-part></tp:taxon-name></italic>, <italic><tp:taxon-name><tp:taxon-name-part taxon-name-part-type="genus" reg="Alulatettix">Alulatettix</tp:taxon-name-part></tp:taxon-name></italic>).</p><p><italic><tp:taxon-name><tp:taxon-name-part taxon-name-part-type="genus" reg="Tetrix">Tetrix</tp:taxon-name-part><tp:taxon-name-part taxon-name-part-type="species" reg="japonica">japonica</tp:taxon-name-part></tp:taxon-name></italic> is most similar to <italic><tp:taxon-name><tp:taxon-name-part taxon-name-part-type="genus" reg="Tetrix">Tetrix</tp:taxon-name-part><tp:taxon-name-part taxon-name-part-type="species" reg="tenuicornis">tenuicornis</tp:taxon-name-part></tp:taxon-name></italic> (Sahlberg, 1893) from the Western Palearctic from which it differs in its pronotum slightly tectiform, median carina of pronotum low, not lamellar (vs pronotum distinctly tectiform, median carina of pronotum high, lamellar in <italic><tp:taxon-name><tp:taxon-name-part taxon-name-part-type="genus" reg="Tetrix">T.</tp:taxon-name-part><tp:taxon-name-part taxon-name-part-type="species" reg="tenuicornis">tenuicornis</tp:taxon-name-part></tp:taxon-name></italic>).</p></tp:treatment-sec><tp:treatment-sec sec-type="A catalog of synonyms" id="SECID0EZ1AG"><title>A catalog of synonyms.</title><p>(map of all the type localities of all the synonyms in Fig. <xref ref-type="fig" rid="F16">16</xref>).</p><p><italic><tp:taxon-name><tp:taxon-name-part taxon-name-part-type="genus" reg="Coptotettix">Coptotettix</tp:taxon-name-part><tp:taxon-name-part taxon-name-part-type="species" reg="circinihumerus">circinihumerus</tp:taxon-name-part></tp:taxon-name></italic> Zheng &amp; Deng, 2004a: 79 [description] (holotype ♀, China: Guangxi prov., Nanda County, in <named-content xmlns:xlink="http://www.w3.org/1999/xlink" content-type="dwc:institutional_code" xlink:title="Institute of Zoology, Shaanxi Normal University" xlink:href="http://grbio.org/institution/shaanxi-normal-university" xlink:type="simple">IZSNU</named-content>, examined); <xref ref-type="bibr" rid="B50">Zheng 2005a</xref>: 237; <xref ref-type="bibr" rid="B10">Deng et al. 2007a</xref>: 214; <xref ref-type="bibr" rid="B65">Zheng et al. 2013</xref>: 22; <xref ref-type="bibr" rid="B8">Deng 2016</xref>: 197. syn. nov. (Fig. <xref ref-type="fig" rid="F3">3A–C</xref>).</p><fig id="F3" position="float" orientation="portrait"><object-id xmlns:xlink="http://www.w3.org/1999/xlink" content-type="doi" xlink:type="simple">10.3897/zookeys.1187.110067.figure3</object-id><object-id xmlns:xlink="http://www.w3.org/1999/xlink" content-type="arpha" xlink:type="simple">C29F7309-2748-5178-90B3-BE4D9ED9F10A</object-id><label>Figure 3.</label><caption><p><italic><tp:taxon-name><tp:taxon-name-part taxon-name-part-type="genus" reg="Tetrix">Tetrix</tp:taxon-name-part><tp:taxon-name-part taxon-name-part-type="species" reg="japonica">japonica</tp:taxon-name-part></tp:taxon-name></italic> (Bolívar, 1887) <bold>A–C</bold> holotype of <italic><tp:taxon-name><tp:taxon-name-part taxon-name-part-type="genus" reg="Coptotettix">Coptotettix</tp:taxon-name-part><tp:taxon-name-part taxon-name-part-type="species" reg="circinihumerus">circinihumerus</tp:taxon-name-part></tp:taxon-name></italic> Zheng &amp; Deng, 2004, syn. nov. <bold>A</bold> dorsal view <bold>B</bold> lateral view <bold>C</bold> labels <bold>D–F</bold> holotype of <italic><tp:taxon-name><tp:taxon-name-part taxon-name-part-type="genus" reg="Coptotettix">Coptotettix</tp:taxon-name-part><tp:taxon-name-part taxon-name-part-type="species" reg="emeiensis">emeiensis</tp:taxon-name-part></tp:taxon-name></italic> Zheng, Lin &amp; Zhang, 2012, syn. nov. <bold>D</bold> dorsal view <bold>E</bold> lateral view <bold>F</bold> labels.</p></caption><graphic xmlns:xlink="http://www.w3.org/1999/xlink" xlink:href="zookeys-1187-135_article-110067__-g003.jpg" position="float" orientation="portrait" xlink:type="simple" id="oo_955604.jpg"><uri content-type="original_file" xlink:type="simple">https://binary.pensoft.net/fig/955604</uri></graphic></fig><p><italic><tp:taxon-name><tp:taxon-name-part taxon-name-part-type="genus" reg="Coptotettix">Coptotettix</tp:taxon-name-part><tp:taxon-name-part taxon-name-part-type="species" reg="emeiensis">emeiensis</tp:taxon-name-part></tp:taxon-name></italic> Zheng, Lin &amp; Zhang, 2012: 2554 [description] (holotype ♀, China: Sichuan prov., Emeishan City, in <named-content xmlns:xlink="http://www.w3.org/1999/xlink" content-type="dwc:institutional_code" xlink:title="Institute of Zoology, Shaanxi Normal University" xlink:href="http://grbio.org/institution/shaanxi-normal-university" xlink:type="simple">IZSNU</named-content>, examined); <xref ref-type="bibr" rid="B65">Zheng et al. 2013</xref>: 22; <xref ref-type="bibr" rid="B8">Deng 2016</xref>: 197. syn. nov. (Fig. <xref ref-type="fig" rid="F3">3D–F</xref>).</p><p><italic><tp:taxon-name><tp:taxon-name-part taxon-name-part-type="genus" reg="Euparatettix">Euparatettix</tp:taxon-name-part><tp:taxon-name-part taxon-name-part-type="species" reg="rongshuiensis">rongshuiensis</tp:taxon-name-part></tp:taxon-name></italic> Zheng, 2005a: 387 [description] (holotype ♂, China: Guangxi prov., Rongshui County, in <named-content xmlns:xlink="http://www.w3.org/1999/xlink" content-type="dwc:institutional_code" xlink:title="Institute of Zoology, Shaanxi Normal University" xlink:href="http://grbio.org/institution/shaanxi-normal-university" xlink:type="simple">IZSNU</named-content>, examined); <xref ref-type="bibr" rid="B51">Zheng 2005b</xref>: 99; <xref ref-type="bibr" rid="B10">Deng et al. 2007a</xref>: 444; <xref ref-type="bibr" rid="B8">Deng 2016</xref>: 294. syn. nov. (Fig. <xref ref-type="fig" rid="F4">4A–C</xref>)</p><fig id="F4" position="float" orientation="portrait"><object-id xmlns:xlink="http://www.w3.org/1999/xlink" content-type="doi" xlink:type="simple">10.3897/zookeys.1187.110067.figure4</object-id><object-id xmlns:xlink="http://www.w3.org/1999/xlink" content-type="arpha" xlink:type="simple">8B5D53F9-5261-5245-BDBF-22B021CC3EDF</object-id><label>Figure 4.</label><caption><p><italic><tp:taxon-name><tp:taxon-name-part taxon-name-part-type="genus" reg="Tetrix">Tetrix</tp:taxon-name-part><tp:taxon-name-part taxon-name-part-type="species" reg="japonica">japonica</tp:taxon-name-part></tp:taxon-name></italic> (Bolívar, 1887) <bold>A–C</bold> holotype of <italic><tp:taxon-name><tp:taxon-name-part taxon-name-part-type="genus" reg="Euparatettix">Euparatettix</tp:taxon-name-part><tp:taxon-name-part taxon-name-part-type="species" reg="rongshuiensis">rongshuiensis</tp:taxon-name-part></tp:taxon-name></italic> Zheng, 2005, syn. nov. <bold>A</bold> lateral view (The pin passes through the right side of the thorax from the shoulder of pronotum, which tends to push the pronotum down. This elevates the previously non-protruding head) <bold>B</bold> dorsal view <bold>C</bold> labels <bold>D–F</bold> holotype of <italic><tp:taxon-name><tp:taxon-name-part taxon-name-part-type="genus" reg="Euparatettix">Euparatettix</tp:taxon-name-part><tp:taxon-name-part taxon-name-part-type="species" reg="zayuensis">zayuensis</tp:taxon-name-part></tp:taxon-name></italic> Zheng, Zeng &amp; Ou, 2011, syn. nov. <bold>D</bold> lateral view (The pin passes through the right side of the thorax from the shoulder of pronotum, which tends to push the pronotum down. This elevates the previously unprotruding head) <bold>E</bold> dorsal view <bold>F</bold> labels.</p></caption><graphic xmlns:xlink="http://www.w3.org/1999/xlink" xlink:href="zookeys-1187-135_article-110067__-g004.jpg" position="float" orientation="portrait" xlink:type="simple" id="oo_955605.jpg"><uri content-type="original_file" xlink:type="simple">https://binary.pensoft.net/fig/955605</uri></graphic></fig><p><italic><tp:taxon-name><tp:taxon-name-part taxon-name-part-type="genus" reg="Euparatettix">Euparatettix</tp:taxon-name-part><tp:taxon-name-part taxon-name-part-type="species" reg="zayuensis">zayuensis</tp:taxon-name-part></tp:taxon-name></italic> Zheng, Zeng &amp; Ou, 2011: 387 [description] (holotype ♀, China: Xizang autonomous region, Zayu County, Menkong, in <named-content xmlns:xlink="http://www.w3.org/1999/xlink" content-type="dwc:institutional_code" xlink:title="Institute of Zoology, Shaanxi Normal University" xlink:href="http://grbio.org/institution/shaanxi-normal-university" xlink:type="simple">IZSNU</named-content>, examined); <xref ref-type="bibr" rid="B8">Deng 2016</xref>: 293. syn. nov. (Fig. <xref ref-type="fig" rid="F4">4D–F</xref>).</p><p><italic><tp:taxon-name><tp:taxon-name-part taxon-name-part-type="genus" reg="Macromotettix">Macromotettix</tp:taxon-name-part><tp:taxon-name-part taxon-name-part-type="species" reg="nigritubercle">nigritubercle</tp:taxon-name-part></tp:taxon-name></italic> Zheng &amp; Jiang, 2006: 141[description] (holotype ♀, China: Guangxi prov., Fusui County, Bapan, in <named-content xmlns:xlink="http://www.w3.org/1999/xlink" content-type="dwc:institutional_code" xlink:title="Institute of Zoology, Shaanxi Normal University" xlink:href="http://grbio.org/institution/shaanxi-normal-university" xlink:type="simple">IZSNU</named-content>, examined); <xref ref-type="bibr" rid="B10">Deng et al. 2007a</xref>: 136; <xref ref-type="bibr" rid="B8">Deng 2016</xref>: 135; Deng, Xin &amp; Chen, 2018: 423. syn. nov. (Fig. <xref ref-type="fig" rid="F5">5A–C</xref>).</p><fig id="F5" position="float" orientation="portrait"><object-id xmlns:xlink="http://www.w3.org/1999/xlink" content-type="doi" xlink:type="simple">10.3897/zookeys.1187.110067.figure5</object-id><object-id xmlns:xlink="http://www.w3.org/1999/xlink" content-type="arpha" xlink:type="simple">B5907396-43C1-5D95-87FC-003FDF3A6CC9</object-id><label>Figure 5.</label><caption><p><italic><tp:taxon-name><tp:taxon-name-part taxon-name-part-type="genus" reg="Tetrix">Tetrix</tp:taxon-name-part><tp:taxon-name-part taxon-name-part-type="species" reg="japonica">japonica</tp:taxon-name-part></tp:taxon-name></italic> (Bolívar, 1887) <bold>A–C</bold> holotype of <italic><tp:taxon-name><tp:taxon-name-part taxon-name-part-type="genus" reg="Macromotettix">Macromotettix</tp:taxon-name-part><tp:taxon-name-part taxon-name-part-type="species" reg="nigritubercle">nigritubercle</tp:taxon-name-part></tp:taxon-name></italic> Zheng &amp; Jiang, 2006, syn. nov. <bold>A</bold> lateral view <bold>B</bold> dorsal view <bold>C</bold> labels <bold>D–F</bold> holotype of <italic><tp:taxon-name><tp:taxon-name-part taxon-name-part-type="genus" reg="Macromotettix">Macromotettix</tp:taxon-name-part><tp:taxon-name-part taxon-name-part-type="species" reg="yaoshanensis">yaoshanensis</tp:taxon-name-part></tp:taxon-name></italic> Zheng &amp; Jiang, 2000, syn. nov. <bold>D</bold> lateral view <bold>E</bold> dorsal view <bold>F</bold> labels.</p></caption><graphic xmlns:xlink="http://www.w3.org/1999/xlink" xlink:href="zookeys-1187-135_article-110067__-g005.jpg" position="float" orientation="portrait" xlink:type="simple" id="oo_955606.jpg"><uri content-type="original_file" xlink:type="simple">https://binary.pensoft.net/fig/955606</uri></graphic></fig><p><italic><tp:taxon-name><tp:taxon-name-part taxon-name-part-type="genus" reg="Macromotettix">Macromotettix</tp:taxon-name-part><tp:taxon-name-part taxon-name-part-type="species" reg="yaoshanensis">yaoshanensis</tp:taxon-name-part></tp:taxon-name></italic> Zheng &amp; Jiang, 2000: 403 [description] (holotype ♂, China: Guangxi prov., Jinxiu County, Liula, in <named-content xmlns:xlink="http://www.w3.org/1999/xlink" content-type="dwc:institutional_code" xlink:title="Institute of Zoology, Shaanxi Normal University" xlink:href="http://grbio.org/institution/shaanxi-normal-university" xlink:type="simple">IZSNU</named-content>, examined); <xref ref-type="bibr" rid="B50">Zheng 2005a</xref>: 143; <xref ref-type="bibr" rid="B10">Deng et al. 2007a</xref>: 132; <xref ref-type="bibr" rid="B8">Deng 2016</xref>: 130; <xref ref-type="bibr" rid="B12">Deng et al. 2018</xref>: 423. syn. nov. (Fig. <xref ref-type="fig" rid="F5">5D–F</xref>).</p><p><italic><tp:taxon-name><tp:taxon-name-part taxon-name-part-type="genus" reg="Tetrix">Tetrix</tp:taxon-name-part><tp:taxon-name-part taxon-name-part-type="species" reg="albistriatus">albistriatus</tp:taxon-name-part></tp:taxon-name></italic> Yao &amp; Zheng, 2006: 824 [description] (holotype ♂, China: Yunnan prov., Pingbian County, Daweishan, in <named-content xmlns:xlink="http://www.w3.org/1999/xlink" content-type="dwc:institutional_code" xlink:title="Institute of Zoology, Shaanxi Normal University" xlink:href="http://grbio.org/institution/shaanxi-normal-university" xlink:type="simple">IZSNU</named-content>, examined); <xref ref-type="bibr" rid="B8">Deng 2016</xref>: 245. syn. nov. (Fig. <xref ref-type="fig" rid="F6">6A–C</xref>).</p><fig id="F6" position="float" orientation="portrait"><object-id xmlns:xlink="http://www.w3.org/1999/xlink" content-type="doi" xlink:type="simple">10.3897/zookeys.1187.110067.figure6</object-id><object-id xmlns:xlink="http://www.w3.org/1999/xlink" content-type="arpha" xlink:type="simple">6D23FD19-68B5-557A-83BE-6B0DEB175231</object-id><label>Figure 6.</label><caption><p><italic><tp:taxon-name><tp:taxon-name-part taxon-name-part-type="genus" reg="Tetrix">Tetrix</tp:taxon-name-part><tp:taxon-name-part taxon-name-part-type="species" reg="japonica">japonica</tp:taxon-name-part></tp:taxon-name></italic> (Bolívar, 1887) <bold>A–C</bold> holotype of <italic><tp:taxon-name><tp:taxon-name-part taxon-name-part-type="genus" reg="Tetrix">Tetrix</tp:taxon-name-part><tp:taxon-name-part taxon-name-part-type="species" reg="albistriatus">albistriatus</tp:taxon-name-part></tp:taxon-name></italic> Yao &amp; Zheng, 2006, syn. nov. <bold>A</bold> lateral view <bold>B</bold> dorsal view <bold>C</bold> labels <bold>D–F</bold> holotype of <italic><tp:taxon-name><tp:taxon-name-part taxon-name-part-type="genus" reg="Tetrix">Tetrix</tp:taxon-name-part><tp:taxon-name-part taxon-name-part-type="species" reg="albomaculatus">albomaculatus</tp:taxon-name-part></tp:taxon-name></italic> Zheng &amp; Jiang, 2006, syn. nov. <bold>D</bold> lateral view <bold>E</bold> dorsal view <bold>F</bold> labels.</p></caption><graphic xmlns:xlink="http://www.w3.org/1999/xlink" xlink:href="zookeys-1187-135_article-110067__-g006.jpg" position="float" orientation="portrait" xlink:type="simple" id="oo_955607.jpg"><uri content-type="original_file" xlink:type="simple">https://binary.pensoft.net/fig/955607</uri></graphic></fig><p><italic><tp:taxon-name><tp:taxon-name-part taxon-name-part-type="genus" reg="Tetrix">Tetrix</tp:taxon-name-part><tp:taxon-name-part taxon-name-part-type="species" reg="albomaculatus">albomaculatus</tp:taxon-name-part></tp:taxon-name></italic> Zheng &amp; Jiang, 2006: 142 [description] (holotype ♂, China: Guangxi prov., Fusui County, Bapan, in <named-content xmlns:xlink="http://www.w3.org/1999/xlink" content-type="dwc:institutional_code" xlink:title="Institute of Zoology, Shaanxi Normal University" xlink:href="http://grbio.org/institution/shaanxi-normal-university" xlink:type="simple">IZSNU</named-content>, examined); <xref ref-type="bibr" rid="B10">Deng et al. 2007a</xref>: 286; <xref ref-type="bibr" rid="B8">Deng 2016</xref>: 242. syn. nov. (Fig. <xref ref-type="fig" rid="F6">6D–F</xref>).</p><p><italic><tp:taxon-name><tp:taxon-name-part taxon-name-part-type="genus" reg="Tetrix">Tetrix</tp:taxon-name-part><tp:taxon-name-part taxon-name-part-type="species" reg="albomarginis">albomarginis</tp:taxon-name-part></tp:taxon-name></italic> Zheng &amp; Nie, 2005: 582 [description] (holotype ♂, China: Yunnan prov., Dali County, Cangshan, in <named-content xmlns:xlink="http://www.w3.org/1999/xlink" content-type="dwc:institutional_code" xlink:title="Institute of Zoology, Shaanxi Normal University" xlink:href="http://grbio.org/institution/shaanxi-normal-university" xlink:type="simple">IZSNU</named-content>, examined); <xref ref-type="bibr" rid="B10">Deng et al. 2007a</xref>: 300; <xref ref-type="bibr" rid="B8">Deng 2016</xref>: 245. syn. nov. (Fig. <xref ref-type="fig" rid="F7">7A–C</xref>).</p><fig id="F7" position="float" orientation="portrait"><object-id xmlns:xlink="http://www.w3.org/1999/xlink" content-type="doi" xlink:type="simple">10.3897/zookeys.1187.110067.figure7</object-id><object-id xmlns:xlink="http://www.w3.org/1999/xlink" content-type="arpha" xlink:type="simple">BE0008EE-A4D0-5DFF-90FA-01D53CBBCD57</object-id><label>Figure 7.</label><caption><p><italic><tp:taxon-name><tp:taxon-name-part taxon-name-part-type="genus" reg="Tetrix">Tetrix</tp:taxon-name-part><tp:taxon-name-part taxon-name-part-type="species" reg="japonica">japonica</tp:taxon-name-part></tp:taxon-name></italic> (Bolívar, 1887) <bold>A–C</bold> holotype of <italic><tp:taxon-name><tp:taxon-name-part taxon-name-part-type="genus" reg="Tetrix">Tetrix</tp:taxon-name-part><tp:taxon-name-part taxon-name-part-type="species" reg="albomarginis">albomarginis</tp:taxon-name-part></tp:taxon-name></italic> Zheng &amp; Nie, 2005, syn. nov. <bold>A</bold> dorsal view <bold>B</bold> lateral view <bold>C</bold> labels <bold>D–F</bold> holotype of <italic><tp:taxon-name><tp:taxon-name-part taxon-name-part-type="genus" reg="Tetrix">Tetrix</tp:taxon-name-part><tp:taxon-name-part taxon-name-part-type="species" reg="cenwanglaoshana">cenwanglaoshana</tp:taxon-name-part></tp:taxon-name></italic> Zheng, Jiang &amp; Liu, 2005, syn. nov. <bold>D</bold> lateral view <bold>E</bold> dorsal view <bold>F</bold> labels.</p></caption><graphic xmlns:xlink="http://www.w3.org/1999/xlink" xlink:href="zookeys-1187-135_article-110067__-g007.jpg" position="float" orientation="portrait" xlink:type="simple" id="oo_955608.jpg"><uri content-type="original_file" xlink:type="simple">https://binary.pensoft.net/fig/955608</uri></graphic></fig><p><italic><tp:taxon-name><tp:taxon-name-part taxon-name-part-type="genus" reg="Tetrix">Tetrix</tp:taxon-name-part><tp:taxon-name-part taxon-name-part-type="species" reg="cenwanglaoshana">cenwanglaoshana</tp:taxon-name-part></tp:taxon-name></italic> Zheng, Jiang &amp; Liu, 2005: 181 [description] (holotype ♀, China: Guangxi prov., Tianlin County, Cenwanglaoshan, in <named-content xmlns:xlink="http://www.w3.org/1999/xlink" content-type="dwc:institutional_code" xlink:title="Institute of Zoology, Shaanxi Normal University" xlink:href="http://grbio.org/institution/shaanxi-normal-university" xlink:type="simple">IZSNU</named-content>, examined). syn. nov. (Fig. <xref ref-type="fig" rid="F7">7D–F</xref>).</p><p><italic><tp:taxon-name><tp:taxon-name-part taxon-name-part-type="genus" reg="Tetrix">Tetrix</tp:taxon-name-part><tp:taxon-name-part taxon-name-part-type="species" reg="cliva">cliva</tp:taxon-name-part></tp:taxon-name></italic> Zheng &amp; Deng, 2004b: 97 [description] (holotype ♂, China: Guangxi prov., Luocheng County, in <named-content xmlns:xlink="http://www.w3.org/1999/xlink" content-type="dwc:institutional_code" xlink:title="Institute of Zoology, Shaanxi Normal University" xlink:href="http://grbio.org/institution/shaanxi-normal-university" xlink:type="simple">IZSNU</named-content>, examined); <xref ref-type="bibr" rid="B50">Zheng 2005a</xref>: 322; <xref ref-type="bibr" rid="B10">Deng et al. 2007a</xref>: 291a; <xref ref-type="bibr" rid="B8">Deng 2016</xref>: 251 (<italic><tp:taxon-name><tp:taxon-name-part taxon-name-part-type="genus" reg="Tetrix">Tetrix</tp:taxon-name-part><tp:taxon-name-part taxon-name-part-type="species" reg="cliva">cliva</tp:taxon-name-part></tp:taxon-name></italic> Zheng &amp; Deng, 2004 = <italic><tp:taxon-name><tp:taxon-name-part taxon-name-part-type="genus" reg="Tetrix">Tetrix</tp:taxon-name-part><tp:taxon-name-part taxon-name-part-type="species" reg="ruyuanensis">ruyuanensis</tp:taxon-name-part></tp:taxon-name></italic> Liang, 1998, proposed in unpublished PhD Dissertation). syn. nov. (Fig. <xref ref-type="fig" rid="F8">8A–C</xref>).</p><fig id="F8" position="float" orientation="portrait"><object-id xmlns:xlink="http://www.w3.org/1999/xlink" content-type="doi" xlink:type="simple">10.3897/zookeys.1187.110067.figure8</object-id><object-id xmlns:xlink="http://www.w3.org/1999/xlink" content-type="arpha" xlink:type="simple">62B352DD-EC64-5FA0-9DFB-540F7ABEC8DE</object-id><label>Figure 8.</label><caption><p><italic><tp:taxon-name><tp:taxon-name-part taxon-name-part-type="genus" reg="Tetrix">Tetrix</tp:taxon-name-part><tp:taxon-name-part taxon-name-part-type="species" reg="japonica">japonica</tp:taxon-name-part></tp:taxon-name></italic> (Bolívar, 1887) <bold>A–C</bold> holotype of <italic><tp:taxon-name><tp:taxon-name-part taxon-name-part-type="genus" reg="Tetrix">Tetrix</tp:taxon-name-part><tp:taxon-name-part taxon-name-part-type="species" reg="cliva">cliva</tp:taxon-name-part></tp:taxon-name></italic> Zheng &amp; Deng, 2004, syn. nov. <bold>A</bold> dorsal view <bold>B</bold> lateral view <bold>C</bold> labels <bold>D–F</bold> holotype of <italic><tp:taxon-name><tp:taxon-name-part taxon-name-part-type="genus" reg="Tetrix">Tetrix</tp:taxon-name-part><tp:taxon-name-part taxon-name-part-type="species" reg="duolunensis">duolunensis</tp:taxon-name-part></tp:taxon-name></italic> Zheng, 1996, syn. nov. <bold>D</bold> dorsal view <bold>E</bold> lateral view <bold>F</bold> labels.</p></caption><graphic xmlns:xlink="http://www.w3.org/1999/xlink" xlink:href="zookeys-1187-135_article-110067__-g008.jpg" position="float" orientation="portrait" xlink:type="simple" id="oo_955609.jpg"><uri content-type="original_file" xlink:type="simple">https://binary.pensoft.net/fig/955609</uri></graphic></fig><p><italic><tp:taxon-name><tp:taxon-name-part taxon-name-part-type="genus" reg="Tetrix">Tetrix</tp:taxon-name-part><tp:taxon-name-part taxon-name-part-type="species" reg="duolunensis">duolunensis</tp:taxon-name-part></tp:taxon-name></italic> Zheng, 1996: 178 [description] (holotype ♀, China: Inner Mongolia autonomous region, Duolun County, in <named-content xmlns:xlink="http://www.w3.org/1999/xlink" content-type="dwc:institutional_code" xlink:title="Institute of Zoology, Shaanxi Normal University" xlink:href="http://grbio.org/institution/shaanxi-normal-university" xlink:type="simple">IZSNU</named-content>, examined); <xref ref-type="bibr" rid="B52">Zheng 2005c</xref>: 106; <xref ref-type="bibr" rid="B8">Deng 2016</xref>: 244. syn. nov. (Fig. <xref ref-type="fig" rid="F8">8D–F</xref>).</p><p><italic><tp:taxon-name><tp:taxon-name-part taxon-name-part-type="genus" reg="Tetrix">Tetrix</tp:taxon-name-part><tp:taxon-name-part taxon-name-part-type="species" reg="grossovalva">grossovalva</tp:taxon-name-part></tp:taxon-name></italic> Zheng, 1994: 147 [description] (holotype ♀, China: Jilin prov., Fongman County, Songhuahu, in <named-content xmlns:xlink="http://www.w3.org/1999/xlink" content-type="dwc:institutional_code" xlink:title="Institute of Zoology, Shaanxi Normal University" xlink:href="http://grbio.org/institution/shaanxi-normal-university" xlink:type="simple">IZSNU</named-content>, examined); <xref ref-type="bibr" rid="B26">Liang and Zheng 1998</xref>: 148; <xref ref-type="bibr" rid="B52">Zheng 2005c</xref>: 99; <xref ref-type="bibr" rid="B8">Deng 2016</xref>: 218. syn. nov. (Fig. <xref ref-type="fig" rid="F9">9</xref>).</p><fig id="F9" position="float" orientation="portrait"><object-id xmlns:xlink="http://www.w3.org/1999/xlink" content-type="doi" xlink:type="simple">10.3897/zookeys.1187.110067.figure9</object-id><object-id xmlns:xlink="http://www.w3.org/1999/xlink" content-type="arpha" xlink:type="simple">0348A41D-4A93-50F0-AF27-059635FF40FC</object-id><label>Figure 9.</label><caption><p><italic><tp:taxon-name><tp:taxon-name-part taxon-name-part-type="genus" reg="Tetrix">Tetrix</tp:taxon-name-part><tp:taxon-name-part taxon-name-part-type="species" reg="japonica">japonica</tp:taxon-name-part></tp:taxon-name></italic> (Bolívar, 1887). Holotype of <italic><tp:taxon-name><tp:taxon-name-part taxon-name-part-type="genus" reg="Tetrix">Tetrix</tp:taxon-name-part><tp:taxon-name-part taxon-name-part-type="species" reg="grossovalva">grossovalva</tp:taxon-name-part></tp:taxon-name></italic> Zheng, 1994, syn. nov. <bold>A</bold> lateral view <bold>B</bold> dorsal view <bold>C</bold> labels.</p></caption><graphic xmlns:xlink="http://www.w3.org/1999/xlink" xlink:href="zookeys-1187-135_article-110067__-g009.jpg" position="float" orientation="portrait" xlink:type="simple" id="oo_955610.jpg"><uri content-type="original_file" xlink:type="simple">https://binary.pensoft.net/fig/955610</uri></graphic></fig><p><italic><tp:taxon-name><tp:taxon-name-part taxon-name-part-type="genus" reg="Tetrix">Tetrix</tp:taxon-name-part><tp:taxon-name-part taxon-name-part-type="species" reg="jiuwanshanensis">jiuwanshanensis</tp:taxon-name-part></tp:taxon-name></italic> Zheng, 2005a: 274 [description] (holotype ♀, China: Guangxi prov., Rongshui County, in <named-content xmlns:xlink="http://www.w3.org/1999/xlink" content-type="dwc:institutional_code" xlink:title="Institute of Zoology, Shaanxi Normal University" xlink:href="http://grbio.org/institution/shaanxi-normal-university" xlink:type="simple">IZSNU</named-content>, examined); <xref ref-type="bibr" rid="B52">Zheng 2005c</xref>: 100; <xref ref-type="bibr" rid="B10">Deng et al. 2007a</xref>: 250; <xref ref-type="bibr" rid="B8">Deng 2016</xref>: 220. syn. nov. (Fig. <xref ref-type="fig" rid="F10">10</xref>).</p><fig id="F10" position="float" orientation="portrait"><object-id xmlns:xlink="http://www.w3.org/1999/xlink" content-type="doi" xlink:type="simple">10.3897/zookeys.1187.110067.figure10</object-id><object-id xmlns:xlink="http://www.w3.org/1999/xlink" content-type="arpha" xlink:type="simple">B15D7F20-B977-5BFD-82C0-CDB0BE8E7AB6</object-id><label>Figure 10.</label><caption><p><italic><tp:taxon-name><tp:taxon-name-part taxon-name-part-type="genus" reg="Tetrix">Tetrix</tp:taxon-name-part><tp:taxon-name-part taxon-name-part-type="species" reg="japonica">japonica</tp:taxon-name-part></tp:taxon-name></italic> (Bolívar, 1887). <italic><tp:taxon-name><tp:taxon-name-part taxon-name-part-type="genus" reg="Tetrix">Tetrix</tp:taxon-name-part><tp:taxon-name-part taxon-name-part-type="species" reg="jiuwanshanensis">jiuwanshanensis</tp:taxon-name-part></tp:taxon-name></italic> Zheng, 2005, syn. nov. <bold>A</bold> holotype, lateral view <bold>B</bold> holotype, dorsal view <bold>C, F</bold> labels <bold>D</bold> allotype, lateral view <bold>E</bold> allotype, dorsal view.</p></caption><graphic xmlns:xlink="http://www.w3.org/1999/xlink" xlink:href="zookeys-1187-135_article-110067__-g010.jpg" position="float" orientation="portrait" xlink:type="simple" id="oo_955611.jpg"><uri content-type="original_file" xlink:type="simple">https://binary.pensoft.net/fig/955611</uri></graphic></fig><p><italic><tp:taxon-name><tp:taxon-name-part taxon-name-part-type="genus" reg="Tetrix">Tetrix</tp:taxon-name-part><tp:taxon-name-part taxon-name-part-type="species" reg="latipalpa">latipalpa</tp:taxon-name-part></tp:taxon-name></italic> Cao &amp; Zheng, 2011: 739 [description] (holotype ♂, China: Sichuan prov., Emeishan County, Mt. Emei, in <named-content xmlns:xlink="http://www.w3.org/1999/xlink" content-type="dwc:institutional_code" xlink:title="Institute of Zoology, Shaanxi Normal University" xlink:href="http://grbio.org/institution/shaanxi-normal-university" xlink:type="simple">IZSNU</named-content>, examined); <xref ref-type="bibr" rid="B8">Deng 2016</xref>: 249. syn. nov. (Fig. <xref ref-type="fig" rid="F11">11A–C</xref>).</p><fig id="F11" position="float" orientation="portrait"><object-id xmlns:xlink="http://www.w3.org/1999/xlink" content-type="doi" xlink:type="simple">10.3897/zookeys.1187.110067.figure11</object-id><object-id xmlns:xlink="http://www.w3.org/1999/xlink" content-type="arpha" xlink:type="simple">353BF2DB-B3A9-5093-8552-8D9FDD1F1FA3</object-id><label>Figure 11.</label><caption><p><italic><tp:taxon-name><tp:taxon-name-part taxon-name-part-type="genus" reg="Tetrix">Tetrix</tp:taxon-name-part><tp:taxon-name-part taxon-name-part-type="species" reg="japonica">japonica</tp:taxon-name-part></tp:taxon-name></italic> (Bolívar, 1887) <bold>A–C</bold> holotype of <italic><tp:taxon-name><tp:taxon-name-part taxon-name-part-type="genus" reg="Tetrix">Tetrix</tp:taxon-name-part><tp:taxon-name-part taxon-name-part-type="species" reg="latipalpa">latipalpa</tp:taxon-name-part></tp:taxon-name></italic> Cao &amp; Zheng, 2011, syn. nov. <bold>A</bold> dorsal view <bold>B</bold> lateral view <bold>C</bold> labels <bold>D–F</bold> holotype of <italic><tp:taxon-name><tp:taxon-name-part taxon-name-part-type="genus" reg="Tetrix">Tetrix</tp:taxon-name-part><tp:taxon-name-part taxon-name-part-type="species" reg="liuwanshanensis">liuwanshanensis</tp:taxon-name-part></tp:taxon-name></italic> Deng, Zheng &amp; Wei, 2007, syn. nov. <bold>D</bold> lateral view <bold>E</bold> dorsal view <bold>F</bold> labels.</p></caption><graphic xmlns:xlink="http://www.w3.org/1999/xlink" xlink:href="zookeys-1187-135_article-110067__-g011.jpg" position="float" orientation="portrait" xlink:type="simple" id="oo_955612.jpg"><uri content-type="original_file" xlink:type="simple">https://binary.pensoft.net/fig/955612</uri></graphic></fig><p><italic><tp:taxon-name><tp:taxon-name-part taxon-name-part-type="genus" reg="Tetrix">Tetrix</tp:taxon-name-part><tp:taxon-name-part taxon-name-part-type="species" reg="liuwanshanensis">liuwanshanensis</tp:taxon-name-part></tp:taxon-name></italic> Deng, Zheng &amp; Wei, 2007b: 294 [description] (holotype ♂, China: Guangxi prov., lingshan County, Liuwanda Mountain, in <named-content xmlns:xlink="http://www.w3.org/1999/xlink" content-type="dwc:institutional_code" xlink:title="Institute of Zoology, Shaanxi Normal University" xlink:href="http://grbio.org/institution/shaanxi-normal-university" xlink:type="simple">IZSNU</named-content>, examined); <xref ref-type="bibr" rid="B10">Deng et al. 2007a</xref>: 277; <xref ref-type="bibr" rid="B8">Deng 2016</xref>: 238. syn. nov. (Fig. <xref ref-type="fig" rid="F11">11D–F</xref>).</p><p><italic><tp:taxon-name><tp:taxon-name-part taxon-name-part-type="genus" reg="Tetrix">Tetrix</tp:taxon-name-part><tp:taxon-name-part taxon-name-part-type="species" reg="qinlingensis">qinlingensis</tp:taxon-name-part></tp:taxon-name></italic> Zheng, Huo &amp; Zhang, 2000: 238 [description] (holotype ♀, China: Shaanxi prov., Foping County, Zhongzui, in <named-content xmlns:xlink="http://www.w3.org/1999/xlink" content-type="dwc:institutional_code" xlink:title="Institute of Zoology, Shaanxi Normal University" xlink:href="http://grbio.org/institution/shaanxi-normal-university" xlink:type="simple">IZSNU</named-content>, examined); <xref ref-type="bibr" rid="B50">Zheng 2005a</xref>: 275; <xref ref-type="bibr" rid="B10">Deng et al. 2007a</xref>: 251; <xref ref-type="bibr" rid="B8">Deng 2016</xref>: 220. syn. nov. (Fig. <xref ref-type="fig" rid="F12">12A, B</xref>).</p><fig id="F12" position="float" orientation="portrait"><object-id xmlns:xlink="http://www.w3.org/1999/xlink" content-type="doi" xlink:type="simple">10.3897/zookeys.1187.110067.figure12</object-id><object-id xmlns:xlink="http://www.w3.org/1999/xlink" content-type="arpha" xlink:type="simple">F310719E-46C4-5E7A-82B0-AEA93246B2B2</object-id><label>Figure 12.</label><caption><p><italic><tp:taxon-name><tp:taxon-name-part taxon-name-part-type="genus" reg="Tetrix">Tetrix</tp:taxon-name-part><tp:taxon-name-part taxon-name-part-type="species" reg="japonica">japonica</tp:taxon-name-part></tp:taxon-name></italic> (Bolívar, 1887) <bold>A–C</bold> holotype of <italic><tp:taxon-name><tp:taxon-name-part taxon-name-part-type="genus" reg="Tetrix">Tetrix</tp:taxon-name-part><tp:taxon-name-part taxon-name-part-type="species" reg="qinlingensis">qinlingensis</tp:taxon-name-part></tp:taxon-name></italic> Zheng, Huo &amp; Zhang, 2000, syn. nov. <bold>A</bold> lateral view <bold>B</bold> dorsal view <bold>C</bold> labels <bold>D–F</bold> holotype of <italic><tp:taxon-name><tp:taxon-name-part taxon-name-part-type="genus" reg="Tetrix">Tetrix</tp:taxon-name-part><tp:taxon-name-part taxon-name-part-type="species" reg="rectimargina">rectimargina</tp:taxon-name-part></tp:taxon-name></italic> Zheng &amp; Jiang, 2004, syn. nov. <bold>D</bold> lateral view <bold>E</bold> dorsal view <bold>F</bold> labels.</p></caption><graphic xmlns:xlink="http://www.w3.org/1999/xlink" xlink:href="zookeys-1187-135_article-110067__-g012.jpg" position="float" orientation="portrait" xlink:type="simple" id="oo_955613.jpg"><uri content-type="original_file" xlink:type="simple">https://binary.pensoft.net/fig/955613</uri></graphic></fig><p><italic><tp:taxon-name><tp:taxon-name-part taxon-name-part-type="genus" reg="Tetrix">Tetrix</tp:taxon-name-part><tp:taxon-name-part taxon-name-part-type="species" reg="rectimargina">rectimargina</tp:taxon-name-part></tp:taxon-name></italic> Zheng &amp; Jiang, 2004: 3 [description] (holotype ♀, China: Guangxi prov., Tian’e County, Buliu River, in <named-content xmlns:xlink="http://www.w3.org/1999/xlink" content-type="dwc:institutional_code" xlink:title="Institute of Zoology, Shaanxi Normal University" xlink:href="http://grbio.org/institution/shaanxi-normal-university" xlink:type="simple">IZSNU</named-content>, examined); <xref ref-type="bibr" rid="B50">Zheng 2005a</xref>: 308; <xref ref-type="bibr" rid="B10">Deng et al. 2007a</xref>: 273; <xref ref-type="bibr" rid="B8">Deng 2016</xref>: 234. syn. nov. (Fig. <xref ref-type="fig" rid="F12">12D–F</xref>).</p><p><italic><tp:taxon-name><tp:taxon-name-part taxon-name-part-type="genus" reg="Tetrix">Tetrix</tp:taxon-name-part><tp:taxon-name-part taxon-name-part-type="species" reg="ruyuanensis">ruyuanensis</tp:taxon-name-part></tp:taxon-name></italic> Liang, 1998: 174 [description] (holotype ♀, China: Guangdong prov., Ruyuan County, Tianjingshan, in <abbrev xmlns:xlink="http://www.w3.org/1999/xlink" xlink:title="Biology Museum of Sun Yat-sen University" id="ABBRID0EK6BG" xlink:type="simple">BMSYU</abbrev>, not examined); <xref ref-type="bibr" rid="B50">Zheng 2005a</xref>: 307; <xref ref-type="bibr" rid="B10">Deng et al. 2007a</xref>: 303; <xref ref-type="bibr" rid="B8">Deng 2016</xref>: 251. syn. nov. (Fig. <xref ref-type="fig" rid="F13">13A, B</xref>).</p><fig id="F13" position="float" orientation="portrait"><object-id xmlns:xlink="http://www.w3.org/1999/xlink" content-type="doi" xlink:type="simple">10.3897/zookeys.1187.110067.figure13</object-id><object-id xmlns:xlink="http://www.w3.org/1999/xlink" content-type="arpha" xlink:type="simple">5300305E-3EAF-53A4-93F8-3752C568A9EB</object-id><label>Figure 13.</label><caption><p><italic><tp:taxon-name><tp:taxon-name-part taxon-name-part-type="genus" reg="Tetrix">Tetrix</tp:taxon-name-part><tp:taxon-name-part taxon-name-part-type="species" reg="japonica">japonica</tp:taxon-name-part></tp:taxon-name></italic> (Bolívar, 1887) <bold>A–C</bold> topotype of <italic><tp:taxon-name><tp:taxon-name-part taxon-name-part-type="genus" reg="Tetrix">Tetrix</tp:taxon-name-part><tp:taxon-name-part taxon-name-part-type="species" reg="ruyuanensis">ruyuanensis</tp:taxon-name-part></tp:taxon-name></italic> Liang, 1998, syn. nov. <bold>A</bold> lateral view, pronotum with nearly straight median carina <bold>B</bold> lateral view, pronotum with arcuate median carina before shoulders <bold>C</bold> dorsal view <bold>D–F</bold> holotype of <italic><tp:taxon-name><tp:taxon-name-part taxon-name-part-type="genus" reg="Tetrix">Tetrix</tp:taxon-name-part><tp:taxon-name-part taxon-name-part-type="species" reg="xianensis">xianensis</tp:taxon-name-part></tp:taxon-name></italic> Zheng, 1996, syn. nov. <bold>D</bold> lateral view <bold>E</bold> dorsal view <bold>F</bold> labels.</p></caption><graphic xmlns:xlink="http://www.w3.org/1999/xlink" xlink:href="zookeys-1187-135_article-110067__-g013.jpg" position="float" orientation="portrait" xlink:type="simple" id="oo_955614.jpg"><uri content-type="original_file" xlink:type="simple">https://binary.pensoft.net/fig/955614</uri></graphic></fig><p><italic><tp:taxon-name><tp:taxon-name-part taxon-name-part-type="genus" reg="Tetrix">Tetrix</tp:taxon-name-part><tp:taxon-name-part taxon-name-part-type="species" reg="xianensis">xianensis</tp:taxon-name-part></tp:taxon-name></italic> Zheng, 1996: 177 [description] (holotype ♀, China: Shaanxi prov., Xi’an City, Shaanxi Normal University, in <named-content xmlns:xlink="http://www.w3.org/1999/xlink" content-type="dwc:institutional_code" xlink:title="Institute of Zoology, Shaanxi Normal University" xlink:href="http://grbio.org/institution/shaanxi-normal-university" xlink:type="simple">IZSNU</named-content>, examined); <xref ref-type="bibr" rid="B50">Zheng 2005a</xref>: 283; <xref ref-type="bibr" rid="B8">Deng 2016</xref>: 226. syn. nov. (Fig. <xref ref-type="fig" rid="F13">13D–F</xref>).</p><p><italic><tp:taxon-name><tp:taxon-name-part taxon-name-part-type="genus" reg="Tetrix">Tetrix</tp:taxon-name-part><tp:taxon-name-part taxon-name-part-type="species" reg="xinchengensis">xinchengensis</tp:taxon-name-part></tp:taxon-name></italic> Deng, Zheng &amp; Wei, 2007a: 289[description] (holotype ♂, China: Guangxi prov., Xincheng County, in <named-content xmlns:xlink="http://www.w3.org/1999/xlink" content-type="dwc:institutional_code" xlink:title="Institute of Zoology, Shaanxi Normal University" xlink:href="http://grbio.org/institution/shaanxi-normal-university" xlink:type="simple">IZSNU</named-content>, examined); <xref ref-type="bibr" rid="B8">Deng 2016</xref>: 242. syn. nov. (Fig. <xref ref-type="fig" rid="F14">14A, B</xref>).</p><fig id="F14" position="float" orientation="portrait"><object-id xmlns:xlink="http://www.w3.org/1999/xlink" content-type="doi" xlink:type="simple">10.3897/zookeys.1187.110067.figure14</object-id><object-id xmlns:xlink="http://www.w3.org/1999/xlink" content-type="arpha" xlink:type="simple">1FB960CB-07C7-5ED4-AA5B-1E4318EB761B</object-id><label>Figure 14.</label><caption><p><italic><tp:taxon-name><tp:taxon-name-part taxon-name-part-type="genus" reg="Tetrix">Tetrix</tp:taxon-name-part><tp:taxon-name-part taxon-name-part-type="species" reg="japonica">japonica</tp:taxon-name-part></tp:taxon-name></italic> (Bolívar, 1887) <bold>A–C</bold> topotype of <italic><tp:taxon-name><tp:taxon-name-part taxon-name-part-type="genus" reg="Tetrix">Tetrix</tp:taxon-name-part><tp:taxon-name-part taxon-name-part-type="species" reg="xinchengensis">xinchengensis</tp:taxon-name-part></tp:taxon-name></italic> Deng, Zheng &amp; Wei, 2007, syn. nov. <bold>A</bold> lateral view <bold>B</bold> dorsal view <bold>C</bold> labels <bold>D–F</bold> holotype of <italic><tp:taxon-name><tp:taxon-name-part taxon-name-part-type="genus" reg="Tetrix">Tetrix</tp:taxon-name-part><tp:taxon-name-part taxon-name-part-type="species" reg="yunlongensis">yunlongensis</tp:taxon-name-part></tp:taxon-name></italic> Zheng &amp; Mao, 2002, syn. nov. <bold>D</bold> lateral view <bold>E</bold> dorsal view <bold>F</bold> labels.</p></caption><graphic xmlns:xlink="http://www.w3.org/1999/xlink" xlink:href="zookeys-1187-135_article-110067__-g014.jpg" position="float" orientation="portrait" xlink:type="simple" id="oo_955615.jpg"><uri content-type="original_file" xlink:type="simple">https://binary.pensoft.net/fig/955615</uri></graphic></fig><p><italic><tp:taxon-name><tp:taxon-name-part taxon-name-part-type="genus" reg="Tetrix">Tetrix</tp:taxon-name-part><tp:taxon-name-part taxon-name-part-type="species" reg="yunlongensis">yunlongensis</tp:taxon-name-part></tp:taxon-name></italic> Zheng &amp; Mao, 2002: 91[description] (holotype ♂, China: Yunnan prov., Yunlong County, in <named-content xmlns:xlink="http://www.w3.org/1999/xlink" content-type="dwc:institutional_code" xlink:title="Institute of Zoology, Shaanxi Normal University" xlink:href="http://grbio.org/institution/shaanxi-normal-university" xlink:type="simple">IZSNU</named-content>, examined); <xref ref-type="bibr" rid="B50">Zheng 2005a</xref>: 311; <xref ref-type="bibr" rid="B10">Deng et al. 2007a</xref>: 275; <xref ref-type="bibr" rid="B8">Deng 2016</xref>: 236. syn. nov. (Fig. <xref ref-type="fig" rid="F14">14D, F</xref>).</p><p><italic><tp:taxon-name><tp:taxon-name-part taxon-name-part-type="genus" reg="Tetrix">Tetrix</tp:taxon-name-part><tp:taxon-name-part taxon-name-part-type="species" reg="zhoushanensis">zhoushanensis</tp:taxon-name-part></tp:taxon-name></italic> Gao, Liu &amp; Yin, 2022: 347 [description] (holotype ♂, China: Zhejiang prov., Zhoushan City, in <abbrev xmlns:xlink="http://www.w3.org/1999/xlink" xlink:title="Museum of Hebei University" id="ABBRID0E6GAI" xlink:type="simple">MHU</abbrev>, not examined). syn. nov. (Fig. <xref ref-type="fig" rid="F15">15</xref>).</p><fig id="F15" position="float" orientation="portrait"><object-id xmlns:xlink="http://www.w3.org/1999/xlink" content-type="doi" xlink:type="simple">10.3897/zookeys.1187.110067.figure15</object-id><object-id xmlns:xlink="http://www.w3.org/1999/xlink" content-type="arpha" xlink:type="simple">5248C08D-AFF7-55A9-8F6F-358CDDA8E254</object-id><label>Figure 15.</label><caption><p><italic><tp:taxon-name><tp:taxon-name-part taxon-name-part-type="genus" reg="Tetrix">Tetrix</tp:taxon-name-part><tp:taxon-name-part taxon-name-part-type="species" reg="japonica">japonica</tp:taxon-name-part></tp:taxon-name></italic> (Bolívar, 1887). Holotype of <italic><tp:taxon-name><tp:taxon-name-part taxon-name-part-type="genus" reg="Tetrix">Tetrix</tp:taxon-name-part><tp:taxon-name-part taxon-name-part-type="species" reg="zhoushanensis">zhoushanensis</tp:taxon-name-part></tp:taxon-name></italic>, Gao, Liu &amp; Yin, 2022, syn. nov. <bold>A</bold> dorsal view <bold>B</bold> lateral view (photo Gao et al.).</p></caption><graphic xmlns:xlink="http://www.w3.org/1999/xlink" xlink:href="zookeys-1187-135_article-110067__-g015.jpg" position="float" orientation="portrait" xlink:type="simple" id="oo_955616.jpg"><uri content-type="original_file" xlink:type="simple">https://binary.pensoft.net/fig/955616</uri></graphic></fig></tp:treatment-sec><tp:treatment-sec sec-type="type material" id="SECID0EOIAI"><title>Type material examined.</title><p>Type material of <italic><tp:taxon-name><tp:taxon-name-part taxon-name-part-type="genus" reg="Tetrix">Tetrix</tp:taxon-name-part><tp:taxon-name-part taxon-name-part-type="species" reg="japonica">japonica</tp:taxon-name-part></tp:taxon-name></italic> was examined from the photographs of the syntype (♀, brachypronotal and brachypterous specimen, in <named-content xmlns:xlink="http://www.w3.org/1999/xlink" content-type="dwc:institutional_code" xlink:title="Muséum d’histoire naturelle, Geneve" xlink:href="http://grbio.org/institution/museum-dhistoire-naturelle-6" xlink:type="simple">MHNG</named-content>, photographs by Josef Tumbrinck), available online in <abbrev xmlns:xlink="http://www.w3.org/1999/xlink" xlink:title="Orthoptera Species File" id="ABBRID0EDJAI" xlink:type="simple">OSF</abbrev> (Fig. <xref ref-type="fig" rid="F2">2A</xref>).</p></tp:treatment-sec><tp:treatment-sec sec-type="material" id="SECID0ELJAI"><title>Other material of <italic><tp:taxon-name><tp:taxon-name-part taxon-name-part-type="genus" reg="Tetrix">Tetrix</tp:taxon-name-part><tp:taxon-name-part taxon-name-part-type="species" reg="japonica">japonica</tp:taxon-name-part></tp:taxon-name></italic> examined.</title><p>11♂23♀, China: Sichuan prov., Emeishan City, 29 July 2018, in <abbrev xmlns:xlink="http://www.w3.org/1999/xlink" xlink:title="Entomological Museum of Hechi University" id="ABBRID0E4JAI" xlink:type="simple">EMHU</abbrev>; 17♂13♀, China: Xizang, Zayu County, 25 June 2019, in <abbrev xmlns:xlink="http://www.w3.org/1999/xlink" xlink:title="Entomological Museum of Hechi University" id="ABBRID0EBKAI" xlink:type="simple">EMHU</abbrev>; 33♂19♀, China: Guangxi prov., Fusui County, Bapan, 17 August 2014, in <abbrev xmlns:xlink="http://www.w3.org/1999/xlink" xlink:title="Entomological Museum of Hechi University" id="ABBRID0EFKAI" xlink:type="simple">EMHU</abbrev>; 24♂23♀, China: Guangxi prov., Jinxiu County, 26 July 2021, in <abbrev xmlns:xlink="http://www.w3.org/1999/xlink" xlink:title="Entomological Museum of Hechi University" id="ABBRID0EJKAI" xlink:type="simple">EMHU</abbrev>; 37♂20♀, China: Yunnan prov., Pingbian County, Daweishan, 26 July 2020, in <abbrev xmlns:xlink="http://www.w3.org/1999/xlink" xlink:title="Entomological Museum of Hechi University" id="ABBRID0ENKAI" xlink:type="simple">EMHU</abbrev>; 55♂27♀, China: Guangxi prov., Tianlin County, Cenwanglaoshan, 25 May 2018, in <abbrev xmlns:xlink="http://www.w3.org/1999/xlink" xlink:title="Entomological Museum of Hechi University" id="ABBRID0ERKAI" xlink:type="simple">EMHU</abbrev>; 52♂38♀, China: Guangxi prov., Longzhou County, nonggang, 18 July 2023, in <named-content xmlns:xlink="http://www.w3.org/1999/xlink" content-type="dwc:institutional_code" xlink:title="College of Life Science, Guangxi Normal University" xlink:href="http://grbio.org/institution/guangxi-normal-university" xlink:type="simple">CLSGNU</named-content>; 47♂58♀, China: Guangxi prov., Luocheng County, Jiuwanshan, 21 August 2022, in <abbrev xmlns:xlink="http://www.w3.org/1999/xlink" xlink:title="Entomological Museum of Hechi University" id="ABBRID0EZKAI" xlink:type="simple">EMHU</abbrev>; 7♂8♀, China: Inner Mongolia autonomous region, Duolun County, 09 August 2019, in <abbrev xmlns:xlink="http://www.w3.org/1999/xlink" xlink:title="Entomological Museum of Hechi University" id="ABBRID0E4KAI" xlink:type="simple">EMHU</abbrev>; 27♂32♀, China: Guangxi prov., Rongshui County, 06 August 2003, in <abbrev xmlns:xlink="http://www.w3.org/1999/xlink" xlink:title="Entomological Museum of Hechi University" id="ABBRID0EBLAI" xlink:type="simple">EMHU</abbrev>; 17♂21♀, China: Guangxi prov., lingshan County, Liuwanda Mountain, 24 August 2022, in <named-content xmlns:xlink="http://www.w3.org/1999/xlink" content-type="dwc:institutional_code" xlink:title="College of Life Science, Guangxi Normal University" xlink:href="http://grbio.org/institution/guangxi-normal-university" xlink:type="simple">CLSGNU</named-content>; 20♂8♀, China: Shaanxi prov., Foping County, 28 July 2022, in <named-content xmlns:xlink="http://www.w3.org/1999/xlink" content-type="dwc:institutional_code" xlink:title="College of Life Science, Guangxi Normal University" xlink:href="http://grbio.org/institution/guangxi-normal-university" xlink:type="simple">CLSGNU</named-content>; 11♂15♀, China: Guangdong prov., Ruyuan County, Tianjingshan, 20 August 2022, in <named-content xmlns:xlink="http://www.w3.org/1999/xlink" content-type="dwc:institutional_code" xlink:title="College of Life Science, Guangxi Normal University" xlink:href="http://grbio.org/institution/guangxi-normal-university" xlink:type="simple">CLSGNU</named-content>; 17♀10♂, China: Liaoning prov., Benxi County, Tanggou, 27 July 2023 in <named-content xmlns:xlink="http://www.w3.org/1999/xlink" content-type="dwc:institutional_code" xlink:title="College of Life Science, Guangxi Normal University" xlink:href="http://grbio.org/institution/guangxi-normal-university" xlink:type="simple">CLSGNU</named-content>; 22♀22♂, China: Jilin prov., Changbai County, Changbai, 31 July 2023 in <named-content xmlns:xlink="http://www.w3.org/1999/xlink" content-type="dwc:institutional_code" xlink:title="College of Life Science, Guangxi Normal University" xlink:href="http://grbio.org/institution/guangxi-normal-university" xlink:type="simple">CLSGNU</named-content>; 14♀23♂, China: Heilongjiang prov., Mudanjiang City, Mudanfen, 3 August 2023 in <named-content xmlns:xlink="http://www.w3.org/1999/xlink" content-type="dwc:institutional_code" xlink:title="College of Life Science, Guangxi Normal University" xlink:href="http://grbio.org/institution/guangxi-normal-university" xlink:type="simple">CLSGNU</named-content>; 29♀13♂, China: Heilongjiang prov., Yichun City, Jiayin County, 6 August 2023 in <named-content xmlns:xlink="http://www.w3.org/1999/xlink" content-type="dwc:institutional_code" xlink:title="College of Life Science, Guangxi Normal University" xlink:href="http://grbio.org/institution/guangxi-normal-university" xlink:type="simple">CLSGNU</named-content>; 22♀11♂, China: Heilongjiang prov., Xinlin County, Xinlin, 9 August 2023 in <named-content xmlns:xlink="http://www.w3.org/1999/xlink" content-type="dwc:institutional_code" xlink:title="College of Life Science, Guangxi Normal University" xlink:href="http://grbio.org/institution/guangxi-normal-university" xlink:type="simple">CLSGNU</named-content>; 26♀43♂, China: Inner Mongolia prov., Tuquan County, Taihe,12 August 2023 in <named-content xmlns:xlink="http://www.w3.org/1999/xlink" content-type="dwc:institutional_code" xlink:title="College of Life Science, Guangxi Normal University" xlink:href="http://grbio.org/institution/guangxi-normal-university" xlink:type="simple">CLSGNU</named-content>; 33♀50♂, China: Inner Mongolia prov., Horqin Right Middle Banner, Wutaiyingzi, 13 August 2023 in <named-content xmlns:xlink="http://www.w3.org/1999/xlink" content-type="dwc:institutional_code" xlink:title="College of Life Science, Guangxi Normal University" xlink:href="http://grbio.org/institution/guangxi-normal-university" xlink:type="simple">CLSGNU</named-content>.</p></tp:treatment-sec><tp:treatment-sec sec-type="type material" id="SECID0ENMAI"><title>Type material of the synonyms examined.</title><p><italic><tp:taxon-name><tp:taxon-name-part taxon-name-part-type="genus" reg="Coptotettix">Coptotettix</tp:taxon-name-part><tp:taxon-name-part taxon-name-part-type="species" reg="circinihumerus">circinihumerus</tp:taxon-name-part></tp:taxon-name></italic>: ♀, holotype (Fig. <xref ref-type="fig" rid="F3">3A–C</xref>), China: Guangxi prov., Nandan County, Songhuahu, May 2003, in <named-content xmlns:xlink="http://www.w3.org/1999/xlink" content-type="dwc:institutional_code" xlink:title="Institute of Zoology, Shaanxi Normal University" xlink:href="http://grbio.org/institution/shaanxi-normal-university" xlink:type="simple">IZSNU</named-content>.</p><p><italic><tp:taxon-name><tp:taxon-name-part taxon-name-part-type="genus" reg="Coptotettix">Coptotettix</tp:taxon-name-part><tp:taxon-name-part taxon-name-part-type="species" reg="emeiensis">emeiensis</tp:taxon-name-part></tp:taxon-name></italic>: ♀, holotype (Fig. <xref ref-type="fig" rid="F3">3D–F</xref>), China: Sichuan prov., Emeishan City, 13 June 2011, in <named-content xmlns:xlink="http://www.w3.org/1999/xlink" content-type="dwc:institutional_code" xlink:title="Institute of Zoology, Shaanxi Normal University" xlink:href="http://grbio.org/institution/shaanxi-normal-university" xlink:type="simple">IZSNU</named-content>.</p><p><italic><tp:taxon-name><tp:taxon-name-part taxon-name-part-type="genus" reg="Euparatettix">Euparatettix</tp:taxon-name-part><tp:taxon-name-part taxon-name-part-type="species" reg="rongshuiensis">rongshuiensis</tp:taxon-name-part></tp:taxon-name></italic>: ♂, holotype (Fig. <xref ref-type="fig" rid="F4">4A–C</xref>), China: Guangxi prov., Rongshui County, 06 August 2003, in <named-content xmlns:xlink="http://www.w3.org/1999/xlink" content-type="dwc:institutional_code" xlink:title="Institute of Zoology, Shaanxi Normal University" xlink:href="http://grbio.org/institution/shaanxi-normal-university" xlink:type="simple">IZSNU</named-content>.</p><p><italic><tp:taxon-name><tp:taxon-name-part taxon-name-part-type="genus" reg="Euparatettix">Euparatettix</tp:taxon-name-part><tp:taxon-name-part taxon-name-part-type="species" reg="zayuensis">zayuensis</tp:taxon-name-part></tp:taxon-name></italic>: ♀, holotype (Fig. <xref ref-type="fig" rid="F4">4D–F</xref>), China: Xizang, Zayu County, Menkong, 04–05 July 2005, in <named-content xmlns:xlink="http://www.w3.org/1999/xlink" content-type="dwc:institutional_code" xlink:title="Institute of Zoology, Shaanxi Normal University" xlink:href="http://grbio.org/institution/shaanxi-normal-university" xlink:type="simple">IZSNU</named-content>.</p><p><italic><tp:taxon-name><tp:taxon-name-part taxon-name-part-type="genus" reg="Macromotettix">Macromotettix</tp:taxon-name-part><tp:taxon-name-part taxon-name-part-type="species" reg="nigritubercle">nigritubercle</tp:taxon-name-part></tp:taxon-name></italic>: ♀, holotype (Fig. <xref ref-type="fig" rid="F5">5A–C</xref>) and 1♂ paratype, China: Guangxi prov., Fusui County, Bapan, 17 August 2004, in <named-content xmlns:xlink="http://www.w3.org/1999/xlink" content-type="dwc:institutional_code" xlink:title="Institute of Zoology, Shaanxi Normal University" xlink:href="http://grbio.org/institution/shaanxi-normal-university" xlink:type="simple">IZSNU</named-content>.</p><p><italic><tp:taxon-name><tp:taxon-name-part taxon-name-part-type="genus" reg="Macromotettix">Macromotettix</tp:taxon-name-part><tp:taxon-name-part taxon-name-part-type="species" reg="yaoshanensis">yaoshanensis</tp:taxon-name-part></tp:taxon-name></italic>: ♂, holotype (Fig. <xref ref-type="fig" rid="F5">5D–F</xref>), China: Guangxi prov., Jinxiu County, Liula, 06 July 1997, in <named-content xmlns:xlink="http://www.w3.org/1999/xlink" content-type="dwc:institutional_code" xlink:title="Institute of Zoology, Shaanxi Normal University" xlink:href="http://grbio.org/institution/shaanxi-normal-university" xlink:type="simple">IZSNU</named-content>.</p><p><italic><tp:taxon-name><tp:taxon-name-part taxon-name-part-type="genus" reg="Tetrix">Tetrix</tp:taxon-name-part><tp:taxon-name-part taxon-name-part-type="species" reg="albistriatus">albistriatus</tp:taxon-name-part></tp:taxon-name></italic>: ♀, holotype (Fig. <xref ref-type="fig" rid="F6">6A–C</xref>) and 1♂3♀ paratypes, China: Yunnan prov., Pingbian County, Daweishan, 26 July 2005, in <named-content xmlns:xlink="http://www.w3.org/1999/xlink" content-type="dwc:institutional_code" xlink:title="Institute of Zoology, Shaanxi Normal University" xlink:href="http://grbio.org/institution/shaanxi-normal-university" xlink:type="simple">IZSNU</named-content>.</p><p><italic><tp:taxon-name><tp:taxon-name-part taxon-name-part-type="genus" reg="Tetrix">Tetrix</tp:taxon-name-part><tp:taxon-name-part taxon-name-part-type="species" reg="albomaculatus">albomaculatus</tp:taxon-name-part></tp:taxon-name></italic>: ♂, holotype (Fig. <xref ref-type="fig" rid="F6">6D–F</xref>), China: Guangxi prov., Fusui County, Bapan, 17 August 2004, in <named-content xmlns:xlink="http://www.w3.org/1999/xlink" content-type="dwc:institutional_code" xlink:title="Institute of Zoology, Shaanxi Normal University" xlink:href="http://grbio.org/institution/shaanxi-normal-university" xlink:type="simple">IZSNU</named-content>.</p><p><italic><tp:taxon-name><tp:taxon-name-part taxon-name-part-type="genus" reg="Tetrix">Tetrix</tp:taxon-name-part><tp:taxon-name-part taxon-name-part-type="species" reg="albomarginis">albomarginis</tp:taxon-name-part></tp:taxon-name></italic>: ♂, holotype (Fig. <xref ref-type="fig" rid="F7">7A–C</xref>), China: Yunnan prov., Dali County, Cangshan, 09 August 2004, in <named-content xmlns:xlink="http://www.w3.org/1999/xlink" content-type="dwc:institutional_code" xlink:title="Institute of Zoology, Shaanxi Normal University" xlink:href="http://grbio.org/institution/shaanxi-normal-university" xlink:type="simple">IZSNU</named-content>.</p><p><italic><tp:taxon-name><tp:taxon-name-part taxon-name-part-type="genus" reg="Tetrix">Tetrix</tp:taxon-name-part><tp:taxon-name-part taxon-name-part-type="species" reg="cenwanglaoshana">cenwanglaoshana</tp:taxon-name-part></tp:taxon-name></italic>: ♀, holotype (Fig. <xref ref-type="fig" rid="F7">7D–F</xref>), China: Guangxi prov., Tianlin County, Cenwanglaoshan, 31 May 2002, in <named-content xmlns:xlink="http://www.w3.org/1999/xlink" content-type="dwc:institutional_code" xlink:title="Institute of Zoology, Shaanxi Normal University" xlink:href="http://grbio.org/institution/shaanxi-normal-university" xlink:type="simple">IZSNU</named-content>.</p><p><italic><tp:taxon-name><tp:taxon-name-part taxon-name-part-type="genus" reg="Tetrix">Tetrix</tp:taxon-name-part><tp:taxon-name-part taxon-name-part-type="species" reg="cliva">cliva</tp:taxon-name-part></tp:taxon-name></italic>: ♂, holotype (Fig. <xref ref-type="fig" rid="F8">8A–C</xref>), China: Guangxi prov., Luocheng County, April 2003, in <named-content xmlns:xlink="http://www.w3.org/1999/xlink" content-type="dwc:institutional_code" xlink:title="Institute of Zoology, Shaanxi Normal University" xlink:href="http://grbio.org/institution/shaanxi-normal-university" xlink:type="simple">IZSNU</named-content>.</p><p><italic><tp:taxon-name><tp:taxon-name-part taxon-name-part-type="genus" reg="Tetrix">Tetrix</tp:taxon-name-part><tp:taxon-name-part taxon-name-part-type="species" reg="duolunensis">duolunensis</tp:taxon-name-part></tp:taxon-name></italic>: ♀, holotype (Fig. <xref ref-type="fig" rid="F8">8D–F</xref>) and 5♂7♀ paratypes, China: Inner Mongolia autonomous region, Duolun County, 29 June 1994, in <named-content xmlns:xlink="http://www.w3.org/1999/xlink" content-type="dwc:institutional_code" xlink:title="Institute of Zoology, Shaanxi Normal University" xlink:href="http://grbio.org/institution/shaanxi-normal-university" xlink:type="simple">IZSNU</named-content>.</p><p><italic><tp:taxon-name><tp:taxon-name-part taxon-name-part-type="genus" reg="Tetrix">Tetrix</tp:taxon-name-part><tp:taxon-name-part taxon-name-part-type="species" reg="grossovalva">grossovalva</tp:taxon-name-part></tp:taxon-name></italic>: ♀, holotype (Fig. <xref ref-type="fig" rid="F9">9A–C</xref>), China: Jilin prov., Fongman County, Songhuahu, 19 July 1990, in <named-content xmlns:xlink="http://www.w3.org/1999/xlink" content-type="dwc:institutional_code" xlink:title="Institute of Zoology, Shaanxi Normal University" xlink:href="http://grbio.org/institution/shaanxi-normal-university" xlink:type="simple">IZSNU</named-content>.</p><p><italic><tp:taxon-name><tp:taxon-name-part taxon-name-part-type="genus" reg="Tetrix">Tetrix</tp:taxon-name-part><tp:taxon-name-part taxon-name-part-type="species" reg="jiuwanshanensis">jiuwanshanensis</tp:taxon-name-part></tp:taxon-name></italic>: ♀, holotype (Fig. <xref ref-type="fig" rid="F10">10</xref>) and 1♂ paratype, China: Guangxi prov., Rongshui County, 06 August 2003, in <named-content xmlns:xlink="http://www.w3.org/1999/xlink" content-type="dwc:institutional_code" xlink:title="Institute of Zoology, Shaanxi Normal University" xlink:href="http://grbio.org/institution/shaanxi-normal-university" xlink:type="simple">IZSNU</named-content>.</p><p><italic><tp:taxon-name><tp:taxon-name-part taxon-name-part-type="genus" reg="Tetrix">Tetrix</tp:taxon-name-part><tp:taxon-name-part taxon-name-part-type="species" reg="latipalpa">latipalpa</tp:taxon-name-part></tp:taxon-name></italic>: ♂, holotype (Fig. <xref ref-type="fig" rid="F11">11A–C</xref>), China: Sichuan prov., Emeishan County, Mt. Emei, 16 August 2010, in <named-content xmlns:xlink="http://www.w3.org/1999/xlink" content-type="dwc:institutional_code" xlink:title="Institute of Zoology, Shaanxi Normal University" xlink:href="http://grbio.org/institution/shaanxi-normal-university" xlink:type="simple">IZSNU</named-content></p><p><italic><tp:taxon-name><tp:taxon-name-part taxon-name-part-type="genus" reg="Tetrix">Tetrix</tp:taxon-name-part><tp:taxon-name-part taxon-name-part-type="species" reg="liuwanshanensis">liuwanshanensis</tp:taxon-name-part></tp:taxon-name></italic>: ♂, holotype (Fig. <xref ref-type="fig" rid="F11">11D–F</xref>) and 1♂ paratype, China: Guangxi prov., lingshan County, Liuwanda Mountain, 24 August 2005, in <named-content xmlns:xlink="http://www.w3.org/1999/xlink" content-type="dwc:institutional_code" xlink:title="Institute of Zoology, Shaanxi Normal University" xlink:href="http://grbio.org/institution/shaanxi-normal-university" xlink:type="simple">IZSNU</named-content>.</p><p><italic><tp:taxon-name><tp:taxon-name-part taxon-name-part-type="genus" reg="Tetrix">Tetrix</tp:taxon-name-part><tp:taxon-name-part taxon-name-part-type="species" reg="qinlingensis">qinlingensis</tp:taxon-name-part></tp:taxon-name></italic>: ♀, holotype (Fig. <xref ref-type="fig" rid="F12">12A–C</xref>) and 1♂1♀ paratypes, China: Shaanxi prov., Foping County, Zhongzui, 24 July 1997, in <named-content xmlns:xlink="http://www.w3.org/1999/xlink" content-type="dwc:institutional_code" xlink:title="Institute of Zoology, Shaanxi Normal University" xlink:href="http://grbio.org/institution/shaanxi-normal-university" xlink:type="simple">IZSNU</named-content>.</p><p><italic><tp:taxon-name><tp:taxon-name-part taxon-name-part-type="genus" reg="Tetrix">Tetrix</tp:taxon-name-part><tp:taxon-name-part taxon-name-part-type="species" reg="rectimargina">rectimargina</tp:taxon-name-part></tp:taxon-name></italic>: ♀, holotype (Fig. <xref ref-type="fig" rid="F12">12D–F</xref>), China: Guangxi prov., Tian’e County, Buliu River, 05 August 2002, in <named-content xmlns:xlink="http://www.w3.org/1999/xlink" content-type="dwc:institutional_code" xlink:title="Institute of Zoology, Shaanxi Normal University" xlink:href="http://grbio.org/institution/shaanxi-normal-university" xlink:type="simple">IZSNU</named-content>.</p><p><italic><tp:taxon-name><tp:taxon-name-part taxon-name-part-type="genus" reg="Tetrix">Tetrix</tp:taxon-name-part><tp:taxon-name-part taxon-name-part-type="species" reg="xianensis">xianensis</tp:taxon-name-part></tp:taxon-name></italic>: ♀, holotype (Fig. <xref ref-type="fig" rid="F13">13C–E</xref>), China: Shaanxi prov., Xian City, 28 October 1990, in <named-content xmlns:xlink="http://www.w3.org/1999/xlink" content-type="dwc:institutional_code" xlink:title="Institute of Zoology, Shaanxi Normal University" xlink:href="http://grbio.org/institution/shaanxi-normal-university" xlink:type="simple">IZSNU</named-content>.</p><p><italic><tp:taxon-name><tp:taxon-name-part taxon-name-part-type="genus" reg="Tetrix">Tetrix</tp:taxon-name-part><tp:taxon-name-part taxon-name-part-type="species" reg="xinchengensis">xinchengensis</tp:taxon-name-part></tp:taxon-name></italic>: ♂, holotype (Fig. <xref ref-type="fig" rid="F14">14A–C</xref>), China: Guangxi prov., Xincheng County, 14 July 2005, in <named-content xmlns:xlink="http://www.w3.org/1999/xlink" content-type="dwc:institutional_code" xlink:title="Institute of Zoology, Shaanxi Normal University" xlink:href="http://grbio.org/institution/shaanxi-normal-university" xlink:type="simple">IZSNU</named-content>.</p><p><italic><tp:taxon-name><tp:taxon-name-part taxon-name-part-type="genus" reg="Tetrix">Tetrix</tp:taxon-name-part><tp:taxon-name-part taxon-name-part-type="species" reg="yunlongensis">yunlongensis</tp:taxon-name-part></tp:taxon-name></italic>: ♂, holotype (Fig. <xref ref-type="fig" rid="F14">14D–F</xref>), China: Yunnan prov., Yunlong County, 03 May 1998, in <named-content xmlns:xlink="http://www.w3.org/1999/xlink" content-type="dwc:institutional_code" xlink:title="Institute of Zoology, Shaanxi Normal University" xlink:href="http://grbio.org/institution/shaanxi-normal-university" xlink:type="simple">IZSNU</named-content>.</p></tp:treatment-sec><tp:treatment-sec sec-type="Justification of the synonymies" id="SECID0EJ1AI"><title>Justification of the synonymies.</title><p>Holotype of <italic><tp:taxon-name><tp:taxon-name-part taxon-name-part-type="genus" reg="Coptotettix">Coptotettix</tp:taxon-name-part><tp:taxon-name-part taxon-name-part-type="species" reg="circinihumerus">circinihumerus</tp:taxon-name-part></tp:taxon-name></italic> (Fig. <xref ref-type="fig" rid="F3">3A–C</xref>) from Guangxi and holotype of <italic><tp:taxon-name><tp:taxon-name-part taxon-name-part-type="genus" reg="Coptotettix">Coptotettix</tp:taxon-name-part><tp:taxon-name-part taxon-name-part-type="species" reg="emeiensis">emeiensis</tp:taxon-name-part></tp:taxon-name></italic> (Fig. <xref ref-type="fig" rid="F3">3D–F</xref>) from Sichuan have a deformed frontal costa, and vertex and frontal costa forming an obtuse-rounded aspect in profile. These two taxa were misidentified as members of the genus <italic><tp:taxon-name><tp:taxon-name-part taxon-name-part-type="genus" reg="Coptotettix">Coptotettix</tp:taxon-name-part></tp:taxon-name></italic>: <italic><tp:taxon-name><tp:taxon-name-part taxon-name-part-type="genus" reg="Coptotettix">Coptotettix</tp:taxon-name-part><tp:taxon-name-part taxon-name-part-type="species" reg="circinihumerus">circinihumerus</tp:taxon-name-part></tp:taxon-name></italic> has a widened vertex, a low pronotal median carina; antennal grooves inserted between inferior margins of compound eyes; hind wings extending beyond the apex of the pronotum; ventral margins of middle femora are slightly undulated. <italic><tp:taxon-name><tp:taxon-name-part taxon-name-part-type="genus" reg="Coptotettix">Coptotettix</tp:taxon-name-part><tp:taxon-name-part taxon-name-part-type="species" reg="emeiensis">emeiensis</tp:taxon-name-part></tp:taxon-name></italic> is characterized by width of vertex between eyes 1.3 × wider than width of a compound eye; antennal grooves inserted between inferior margins of compound eyes; median carina of pronotum slightly arch-like before the shoulders and straight behind the shoulders in profile; hind wings nearly reach the apex of of the pronotum. <italic><tp:taxon-name><tp:taxon-name-part taxon-name-part-type="genus" reg="Coptotettix">Coptotettix</tp:taxon-name-part><tp:taxon-name-part taxon-name-part-type="species" reg="circinihumerus">circinihumerus</tp:taxon-name-part></tp:taxon-name></italic> and <italic><tp:taxon-name><tp:taxon-name-part taxon-name-part-type="genus" reg="Coptotettix">Coptotettix</tp:taxon-name-part><tp:taxon-name-part taxon-name-part-type="species" reg="emeiensis">emeiensis</tp:taxon-name-part></tp:taxon-name></italic> are completely consistent with the morphology of brachypronotal and brachypterous individuals of <italic><tp:taxon-name><tp:taxon-name-part taxon-name-part-type="genus" reg="Tetrix">T.</tp:taxon-name-part><tp:taxon-name-part taxon-name-part-type="species" reg="japonica">japonica</tp:taxon-name-part></tp:taxon-name></italic>.</p><p><italic><tp:taxon-name><tp:taxon-name-part taxon-name-part-type="genus" reg="Euparatettix">Euparatettix</tp:taxon-name-part><tp:taxon-name-part taxon-name-part-type="species" reg="rongshuiensis">rongshuiensis</tp:taxon-name-part></tp:taxon-name></italic> (Fig. <xref ref-type="fig" rid="F4">4A–C</xref>) from Guangxi was described on the basis of a single male holotype. The holotype has a deformed head, and the head is slightly exserted above the upper level of the pronotum. However, it is characterized by frontal ridge and vertex forming an obtuse angle; antennal grooves inserted between inferior margins of compound eyes; median carina of pronotum low and full length entire, in profile, slightly straight; ventral margins of middle femora straight; hind wings slightly surpassing apex of hind pronotal process. <italic><tp:taxon-name><tp:taxon-name-part taxon-name-part-type="genus" reg="Euparatettix">Euparatettix</tp:taxon-name-part><tp:taxon-name-part taxon-name-part-type="species" reg="zayuensis">zayuensis</tp:taxon-name-part></tp:taxon-name></italic> (Fig. <xref ref-type="fig" rid="F4">4D–F</xref>) from Xizang was described based on two female specimens. The holotype has a deformed head, and the head is slightly exserted above the upper level of the pronotum. But it has a widened vertex, a low pronotal median carina, straight and widened middle femora. These two taxa were misidentified as members of the genus <italic><tp:taxon-name><tp:taxon-name-part taxon-name-part-type="genus" reg="Euparatettix">Euparatettix</tp:taxon-name-part></tp:taxon-name></italic>. <italic><tp:taxon-name><tp:taxon-name-part taxon-name-part-type="genus" reg="Euparatettix">E.</tp:taxon-name-part><tp:taxon-name-part taxon-name-part-type="species" reg="rongshuiensis">rongshuiensis</tp:taxon-name-part></tp:taxon-name></italic>, and <italic><tp:taxon-name><tp:taxon-name-part taxon-name-part-type="genus" reg="Euparatettix">E.</tp:taxon-name-part><tp:taxon-name-part taxon-name-part-type="species" reg="zayuensis">zayuensis</tp:taxon-name-part></tp:taxon-name></italic> appear to be conspecific with <italic><tp:taxon-name><tp:taxon-name-part taxon-name-part-type="genus" reg="Tetrix">T.</tp:taxon-name-part><tp:taxon-name-part taxon-name-part-type="species" reg="japonica">japonica</tp:taxon-name-part></tp:taxon-name></italic> (brachypronotal and brachypterous individuals).</p><p><italic><tp:taxon-name><tp:taxon-name-part taxon-name-part-type="genus" reg="Macromotettix">Macromotettix</tp:taxon-name-part><tp:taxon-name-part taxon-name-part-type="species" reg="nigritubercle">nigritubercle</tp:taxon-name-part></tp:taxon-name></italic> (Fig. <xref ref-type="fig" rid="F5">5A–C</xref>) from Guangxi represents a synonym of <italic><tp:taxon-name><tp:taxon-name-part taxon-name-part-type="genus" reg="Tetrix">T.</tp:taxon-name-part><tp:taxon-name-part taxon-name-part-type="species" reg="japonica">japonica</tp:taxon-name-part></tp:taxon-name></italic>. It is the same as <italic><tp:taxon-name><tp:taxon-name-part taxon-name-part-type="genus" reg="Tetrix">T.</tp:taxon-name-part><tp:taxon-name-part taxon-name-part-type="species" reg="japonica">japonica</tp:taxon-name-part></tp:taxon-name></italic> (brachypronotal and brachypterous forms) in all of the characters except for the slightly obliquely truncate posterior angles of the lateral lobes of the pronotum. The slightly truncate posterior angles of lateral lobes of pronotum fit the known variability of <italic><tp:taxon-name><tp:taxon-name-part taxon-name-part-type="genus" reg="Tetrix">T.</tp:taxon-name-part><tp:taxon-name-part taxon-name-part-type="species" reg="japonica">japonica</tp:taxon-name-part></tp:taxon-name></italic>. Examination of <italic><tp:taxon-name><tp:taxon-name-part taxon-name-part-type="genus" reg="Macromotettix">Macromotettix</tp:taxon-name-part><tp:taxon-name-part taxon-name-part-type="species" reg="yaoshanensis">yaoshanensis</tp:taxon-name-part></tp:taxon-name></italic> (Fig. <xref ref-type="fig" rid="F5">5D–F</xref>) from Guangxi, shows that this specimen is a brachypronotal and brachypterous <italic><tp:taxon-name><tp:taxon-name-part taxon-name-part-type="genus" reg="Tetrix">T.</tp:taxon-name-part><tp:taxon-name-part taxon-name-part-type="species" reg="japonica">japonica</tp:taxon-name-part></tp:taxon-name></italic>. It is characterized by head and eyes not exserted above pronotal surface; frontal ridge and vertex forming an obtuse angle; antennal grooves inserted between inferior margins of compound eyes; median carina of pronotum low and full length entire; hind wings slightly surpassing apex of hind pronotal process. The specimen also has interhumeral carinae between shoulders, while the interhumeral carinae are inconspicuous and small.</p><p><italic><tp:taxon-name><tp:taxon-name-part taxon-name-part-type="genus" reg="Tetrix">Tetrix</tp:taxon-name-part><tp:taxon-name-part taxon-name-part-type="species" reg="albistriatus">albistriatus</tp:taxon-name-part></tp:taxon-name></italic> (Fig. <xref ref-type="fig" rid="F6">6A–C</xref>) from Yunnan, which completely fits the morphology of brachypronotal and brachypterous individuals of <italic><tp:taxon-name><tp:taxon-name-part taxon-name-part-type="genus" reg="Tetrix">T.</tp:taxon-name-part><tp:taxon-name-part taxon-name-part-type="species" reg="japonica">japonica</tp:taxon-name-part></tp:taxon-name></italic>, also has a white stripe on the median carina of the pronotum. The two taxa are conspecific and characterized by a frontal ridge and vertex forming an obtuse angle; median carina of pronotum nearly straight in profile, slightly arcuate in forepart; lower margins of mid femora slightly straight, width of mid femora equal to width of tegmina in females; hind wings not reaching the apex of the hind pronotal process.</p><p><italic><tp:taxon-name><tp:taxon-name-part taxon-name-part-type="genus" reg="Tetrix">Tetrix</tp:taxon-name-part><tp:taxon-name-part taxon-name-part-type="species" reg="albomaculatus">albomaculatus</tp:taxon-name-part></tp:taxon-name></italic> (Fig. <xref ref-type="fig" rid="F6">6D–F</xref>) from Guangxi was described based on a single male holotype. This specimen representing a brachypronotal and brachypterous <italic><tp:taxon-name><tp:taxon-name-part taxon-name-part-type="genus" reg="Tetrix">T.</tp:taxon-name-part><tp:taxon-name-part taxon-name-part-type="species" reg="japonica">japonica</tp:taxon-name-part></tp:taxon-name></italic>, has interhumeral carina between the shoulders and white spots behind the shoulders. It is characterized by head and eyes not exserted above pronotal surface; frontal ridge and vertex forming an obtuse angle; antennal grooves inserted between inferior margins of compound eyes; lower margins of mid femora straight, width of mid femora equal to width of tegmina in females. <italic><tp:taxon-name><tp:taxon-name-part taxon-name-part-type="genus" reg="Tetrix">Tetrix</tp:taxon-name-part><tp:taxon-name-part taxon-name-part-type="species" reg="albomarginis">albomarginis</tp:taxon-name-part></tp:taxon-name></italic> (Fig. <xref ref-type="fig" rid="F7">7A–C</xref>) from Yunnan was also described based on a single male holotype. This specimen is similar to the morphology of brachypronotal and brachypterous individuals of <italic><tp:taxon-name><tp:taxon-name-part taxon-name-part-type="genus" reg="Tetrix">T.</tp:taxon-name-part><tp:taxon-name-part taxon-name-part-type="species" reg="japonica">japonica</tp:taxon-name-part></tp:taxon-name></italic>, and has white pronotal margins and a slightly elevated median carina of the pronotum. But it has a widened vertex, a low pronotal median carina, straight ventral margins of middle femora, as well as shortened pronotum and hind wings.</p><p><italic><tp:taxon-name><tp:taxon-name-part taxon-name-part-type="genus" reg="Tetrix">Tetrix</tp:taxon-name-part><tp:taxon-name-part taxon-name-part-type="species" reg="cenwanglaoshana">cenwanglaoshana</tp:taxon-name-part></tp:taxon-name></italic> (Fig. <xref ref-type="fig" rid="F7">7D–F</xref>) from Guangxi was described based on a single female holotype. It is conspecific with <italic><tp:taxon-name><tp:taxon-name-part taxon-name-part-type="genus" reg="Tetrix">T.</tp:taxon-name-part><tp:taxon-name-part taxon-name-part-type="species" reg="japonica">japonica</tp:taxon-name-part></tp:taxon-name></italic> (pauropronotal individuals) and has a widened vertex, frontal ridge and vertex forming an obtuse angle in profile, low and full length entire pronotal median carina, as well as extended hind wings and pronotum.</p><p><italic><tp:taxon-name><tp:taxon-name-part taxon-name-part-type="genus" reg="Tetrix">Tetrix</tp:taxon-name-part><tp:taxon-name-part taxon-name-part-type="species" reg="cliva">cliva</tp:taxon-name-part></tp:taxon-name></italic> (Fig. <xref ref-type="fig" rid="F8">8A–C</xref>) from Guangxi was described based on a single male holotype. In the original description, the specific epithet <italic><tp:taxon-name><tp:taxon-name-part taxon-name-part-type="genus" reg="Tetrix"/><tp:taxon-name-part taxon-name-part-type="species" reg="cliva">cliva</tp:taxon-name-part></tp:taxon-name></italic> refers to the shape of the upper margin of the pronotum, in profile, with a triangular process before the shoulders. Examination of holotype showed that the shoulders of pronotum were compressed and were deformed before the shoulders to create a triangular protuberance. Other important traits are the same as <italic><tp:taxon-name><tp:taxon-name-part taxon-name-part-type="genus" reg="Tetrix">T.</tp:taxon-name-part><tp:taxon-name-part taxon-name-part-type="species" reg="japonica">japonica</tp:taxon-name-part></tp:taxon-name></italic>: it has straight ventral margins of middle femora, as well as shortened pronotum and hind wings; frontal ridge and vertex forming an obtuse angle; antennal grooves inserted between inferior margins of compound eyes. Therefore, <italic><tp:taxon-name><tp:taxon-name-part taxon-name-part-type="genus" reg="Tetrix">T.</tp:taxon-name-part><tp:taxon-name-part taxon-name-part-type="species" reg="cliva">cliva</tp:taxon-name-part></tp:taxon-name></italic> is conspecific with <italic><tp:taxon-name><tp:taxon-name-part taxon-name-part-type="genus" reg="Tetrix">T.</tp:taxon-name-part><tp:taxon-name-part taxon-name-part-type="species" reg="japonica">japonica</tp:taxon-name-part></tp:taxon-name></italic> (brachypronotal and brachypterous individuals).</p><p>We examined the type series of <italic><tp:taxon-name><tp:taxon-name-part taxon-name-part-type="genus" reg="Tetrix">Tetrix</tp:taxon-name-part><tp:taxon-name-part taxon-name-part-type="species" reg="duolunensis">duolunensis</tp:taxon-name-part></tp:taxon-name></italic> (Fig. <xref ref-type="fig" rid="F8">8D–F</xref>) from Inner Mongolia. The anterior margin of the fastigium of the vertex was slightly arcuate and slightly surpassed the anterior margin of the eye in some individuals. However, most individuals completely fit the morphology of brachypronotal and brachypterous individuals of <italic><tp:taxon-name><tp:taxon-name-part taxon-name-part-type="genus" reg="Tetrix">T.</tp:taxon-name-part><tp:taxon-name-part taxon-name-part-type="species" reg="japonica">japonica</tp:taxon-name-part></tp:taxon-name></italic>. It has a widened vertex, straight frontal costa, low pronotal median carina, and extended hind wings and pronotum. Thus, <italic><tp:taxon-name><tp:taxon-name-part taxon-name-part-type="genus" reg="Tetrix">T.</tp:taxon-name-part><tp:taxon-name-part taxon-name-part-type="species" reg="duolunensis">duolunensis</tp:taxon-name-part></tp:taxon-name></italic> is considered to be a synonym of <italic><tp:taxon-name><tp:taxon-name-part taxon-name-part-type="genus" reg="Tetrix">T.</tp:taxon-name-part><tp:taxon-name-part taxon-name-part-type="species" reg="japonica">japonica</tp:taxon-name-part></tp:taxon-name></italic>.</p><p><italic><tp:taxon-name><tp:taxon-name-part taxon-name-part-type="genus" reg="Tetrix">Tetrix</tp:taxon-name-part><tp:taxon-name-part taxon-name-part-type="species" reg="grossovalva">grossovalva</tp:taxon-name-part></tp:taxon-name></italic> (Fig. <xref ref-type="fig" rid="F9">9A–C</xref>) from Jilin was described based on a single female holotype that appears to be conspecific with <italic><tp:taxon-name><tp:taxon-name-part taxon-name-part-type="genus" reg="Tetrix">T.</tp:taxon-name-part><tp:taxon-name-part taxon-name-part-type="species" reg="japonica">japonica</tp:taxon-name-part></tp:taxon-name></italic> (pauropronotal individuals). It has a widened vertex, straight frontal costa, low and full length entire pronotal median carina, and extended hind wings and pronotum.</p><p><italic><tp:taxon-name><tp:taxon-name-part taxon-name-part-type="genus" reg="Tetrix">Tetrix</tp:taxon-name-part><tp:taxon-name-part taxon-name-part-type="species" reg="jiuwanshanensis">jiuwanshanensis</tp:taxon-name-part></tp:taxon-name></italic> (Fig. <xref ref-type="fig" rid="F10">10</xref>) from Guangxi completely fits the morphology of pauropronotal individuals of <italic><tp:taxon-name><tp:taxon-name-part taxon-name-part-type="genus" reg="Tetrix">T.</tp:taxon-name-part><tp:taxon-name-part taxon-name-part-type="species" reg="japonica">japonica</tp:taxon-name-part></tp:taxon-name></italic>. These two taxa are conspecific and characterized by the frontal ridge and vertex forming an obtuse angle; width of vertex wider than width of an eye, 1.6 ×; median carina of pronotum nearly straight in profile, slightly arcuate in forepart; ventral margins of mid femora slightly undulated, width of mid femora equal to width of tegmina in females.</p><p><italic><tp:taxon-name><tp:taxon-name-part taxon-name-part-type="genus" reg="Tetrix">Tetrix</tp:taxon-name-part><tp:taxon-name-part taxon-name-part-type="species" reg="latipalpa">latipalpa</tp:taxon-name-part></tp:taxon-name></italic> (Fig. <xref ref-type="fig" rid="F11">11A–C</xref>) from Sichuan was described based on a single male holotype. The holotype has a deformed pronotum, and the median carina is slightly elevated and slightly sinuate. It is characterized by the frontal ridge and vertex forming an obtuse angle; width of vertex wider than width of an eye 1.6 ×; ventral margins of mid femora straight, width of mid femora equal to width of tegmina in females; the hind wings distinctly surpass the apex of the hind pronotal process. It is conspecific with brachypronotal and brachypterous <italic><tp:taxon-name><tp:taxon-name-part taxon-name-part-type="genus" reg="Tetrix">T.</tp:taxon-name-part><tp:taxon-name-part taxon-name-part-type="species" reg="japonica">japonica</tp:taxon-name-part></tp:taxon-name></italic>.</p><p><italic><tp:taxon-name><tp:taxon-name-part taxon-name-part-type="genus" reg="Tetrix">Tetrix</tp:taxon-name-part><tp:taxon-name-part taxon-name-part-type="species" reg="liuwanshanensis">liuwanshanensis</tp:taxon-name-part></tp:taxon-name></italic> (Fig. <xref ref-type="fig" rid="F11">11D–F</xref>) from Guangxi completely fits the morphology of brachypronotal and brachypterous individuals of <italic><tp:taxon-name><tp:taxon-name-part taxon-name-part-type="genus" reg="Tetrix">T.</tp:taxon-name-part><tp:taxon-name-part taxon-name-part-type="species" reg="japonica">japonica</tp:taxon-name-part></tp:taxon-name></italic> except for the slightly obtuse anterior margin of the pronotum. The slightly obtuse anterior margin of the pronotum fits the known variability of <italic><tp:taxon-name><tp:taxon-name-part taxon-name-part-type="genus" reg="Tetrix">T.</tp:taxon-name-part><tp:taxon-name-part taxon-name-part-type="species" reg="japonica">japonica</tp:taxon-name-part></tp:taxon-name></italic>. It is characterized by width of vertex between eyes is 1.1 × the width of the compound eye; frontal ridge and vertex forming an obtuse angle; antennal grooves inserted between inferior margins of compound eyes; median carina of pronotum slightly arcuate in forepart; ventral margins of mid femora straight, width of mid femora wider than width of tegmina.</p><p><italic><tp:taxon-name><tp:taxon-name-part taxon-name-part-type="genus" reg="Tetrix">Tetrix</tp:taxon-name-part><tp:taxon-name-part taxon-name-part-type="species" reg="qinlingensis">qinlingensis</tp:taxon-name-part></tp:taxon-name></italic> (Fig. <xref ref-type="fig" rid="F12">12A–C</xref>) from Shaanxi is conspecific with <italic><tp:taxon-name><tp:taxon-name-part taxon-name-part-type="genus" reg="Tetrix">T.</tp:taxon-name-part><tp:taxon-name-part taxon-name-part-type="species" reg="japonica">japonica</tp:taxon-name-part></tp:taxon-name></italic> (pauropronotal individuals). These two taxa are characterized by width of vertex between eyes wider than width of compound eye; frontal ridge and vertex forming an obtuse angle; median carina of pronotum nearly straight in profile, slightly arcuate in forepart; ventral margins of mid femora slightly undulated, width of mid femora slightly narrower than width of tegmina in female; hind pronotal process surpassing apex of hind femur; hind wings surpassing apex of hind pronotal process.</p><p><italic><tp:taxon-name><tp:taxon-name-part taxon-name-part-type="genus" reg="Tetrix">Tetrix</tp:taxon-name-part><tp:taxon-name-part taxon-name-part-type="species" reg="rectimargina">rectimargina</tp:taxon-name-part></tp:taxon-name></italic> (Fig. <xref ref-type="fig" rid="F12">12D–F</xref>) from Guangxi was described based on a single female holotype. <italic><tp:taxon-name><tp:taxon-name-part taxon-name-part-type="genus" reg="Tetrix">Tetrix</tp:taxon-name-part><tp:taxon-name-part taxon-name-part-type="species" reg="rectimargina">rectimargina</tp:taxon-name-part></tp:taxon-name></italic> represents a synonym of <italic><tp:taxon-name><tp:taxon-name-part taxon-name-part-type="genus" reg="Tetrix">T.</tp:taxon-name-part><tp:taxon-name-part taxon-name-part-type="species" reg="japonica">japonica</tp:taxon-name-part></tp:taxon-name></italic>. It is the same as brachypronotal and brachypterous <italic><tp:taxon-name><tp:taxon-name-part taxon-name-part-type="genus" reg="Tetrix">T.</tp:taxon-name-part><tp:taxon-name-part taxon-name-part-type="species" reg="japonica">japonica</tp:taxon-name-part></tp:taxon-name></italic> in all the characters except for the narrow vertex (width of vertex between eyes is equal to the width of compound eye). The slightly narrow vertex fits the known variability of <italic><tp:taxon-name><tp:taxon-name-part taxon-name-part-type="genus" reg="Tetrix">T.</tp:taxon-name-part><tp:taxon-name-part taxon-name-part-type="species" reg="japonica">japonica</tp:taxon-name-part></tp:taxon-name></italic>.</p><p><italic><tp:taxon-name><tp:taxon-name-part taxon-name-part-type="genus" reg="Tetrix">Tetrix</tp:taxon-name-part><tp:taxon-name-part taxon-name-part-type="species" reg="ruyuanensis">ruyuanensis</tp:taxon-name-part></tp:taxon-name></italic> (Fig. <xref ref-type="fig" rid="F13">13A–C</xref>) from Guangdong was described based on a single female holotype, according to the description of the species by <xref ref-type="bibr" rid="B26">Liang and Zheng (1998)</xref>, <italic><tp:taxon-name><tp:taxon-name-part taxon-name-part-type="genus" reg="Tetrix">T.</tp:taxon-name-part><tp:taxon-name-part taxon-name-part-type="species" reg="ruyuanensis">ruyuanensis</tp:taxon-name-part></tp:taxon-name></italic> is very similar to brachypronotal and brachypterous individuals of <italic><tp:taxon-name><tp:taxon-name-part taxon-name-part-type="genus" reg="Tetrix">T.</tp:taxon-name-part><tp:taxon-name-part taxon-name-part-type="species" reg="japonica">japonica</tp:taxon-name-part></tp:taxon-name></italic>. The only difference is median carina of pronotum arcuate before shoulders in profile in <italic><tp:taxon-name><tp:taxon-name-part taxon-name-part-type="genus" reg="Tetrix">T.</tp:taxon-name-part><tp:taxon-name-part taxon-name-part-type="species" reg="ruyuanensis">ruyuanensis</tp:taxon-name-part></tp:taxon-name></italic> (vs median carina of pronotum nearly straight before shoulders in profile in <italic><tp:taxon-name><tp:taxon-name-part taxon-name-part-type="genus" reg="Tetrix">T.</tp:taxon-name-part><tp:taxon-name-part taxon-name-part-type="species" reg="japonica">japonica</tp:taxon-name-part></tp:taxon-name></italic>). Topotypes of <italic><tp:taxon-name><tp:taxon-name-part taxon-name-part-type="genus" reg="Tetrix">T.</tp:taxon-name-part><tp:taxon-name-part taxon-name-part-type="species" reg="ruyuanensis">ruyuanensis</tp:taxon-name-part></tp:taxon-name></italic> were examined, and it was found that some individuals have an arcuate median carina before shoulders (Fig. <xref ref-type="fig" rid="F13">13B</xref>). However, most individuals have a nearly straight median carina (Fig. <xref ref-type="fig" rid="F13">13A</xref>). Thus, <italic><tp:taxon-name><tp:taxon-name-part taxon-name-part-type="genus" reg="Tetrix">T.</tp:taxon-name-part><tp:taxon-name-part taxon-name-part-type="species" reg="ruyuanensis">ruyuanensis</tp:taxon-name-part></tp:taxon-name></italic> is considered to be a synonym of <italic><tp:taxon-name><tp:taxon-name-part taxon-name-part-type="genus" reg="Tetrix">T.</tp:taxon-name-part><tp:taxon-name-part taxon-name-part-type="species" reg="japonica">japonica</tp:taxon-name-part></tp:taxon-name></italic>.</p><p><italic><tp:taxon-name><tp:taxon-name-part taxon-name-part-type="genus" reg="Tetrix">Tetrix</tp:taxon-name-part><tp:taxon-name-part taxon-name-part-type="species" reg="xianensis">xianensis</tp:taxon-name-part></tp:taxon-name></italic> (Fig. <xref ref-type="fig" rid="F13">13D–F</xref>) from Shaanxi was described based on a single female holotype, and <italic><tp:taxon-name><tp:taxon-name-part taxon-name-part-type="genus" reg="Tetrix">T.</tp:taxon-name-part><tp:taxon-name-part taxon-name-part-type="species" reg="xianensis">xianensis</tp:taxon-name-part></tp:taxon-name></italic> represents a synonym of <italic><tp:taxon-name><tp:taxon-name-part taxon-name-part-type="genus" reg="Tetrix">T.</tp:taxon-name-part><tp:taxon-name-part taxon-name-part-type="species" reg="japonica">japonica</tp:taxon-name-part></tp:taxon-name></italic>. It is the same as brachypronotal and brachypterous <italic><tp:taxon-name><tp:taxon-name-part taxon-name-part-type="genus" reg="Tetrix">T.</tp:taxon-name-part><tp:taxon-name-part taxon-name-part-type="species" reg="japonica">japonica</tp:taxon-name-part></tp:taxon-name></italic> in all the characters except for the slightly arcuate vertex and slightly extended hind wings and pronotum. The slightly arcuate vertex and slightly extended hind wings and pronotum fit the known variability of the species.</p><p><italic><tp:taxon-name><tp:taxon-name-part taxon-name-part-type="genus" reg="Tetrix">Tetrix</tp:taxon-name-part><tp:taxon-name-part taxon-name-part-type="species" reg="xinchengensis">xinchengensis</tp:taxon-name-part></tp:taxon-name></italic> (Fig. <xref ref-type="fig" rid="F14">14A–C</xref>) from Guangxi was described based on a single male holotype, and <italic><tp:taxon-name><tp:taxon-name-part taxon-name-part-type="genus" reg="Tetrix">T.</tp:taxon-name-part><tp:taxon-name-part taxon-name-part-type="species" reg="xinchengensis">xinchengensis</tp:taxon-name-part></tp:taxon-name></italic> represents a synonym of <italic><tp:taxon-name><tp:taxon-name-part taxon-name-part-type="genus" reg="Tetrix">T.</tp:taxon-name-part><tp:taxon-name-part taxon-name-part-type="species" reg="japonica">japonica</tp:taxon-name-part></tp:taxon-name></italic>. It is the same as brachypronotal and brachypterous <italic><tp:taxon-name><tp:taxon-name-part taxon-name-part-type="genus" reg="Tetrix">T.</tp:taxon-name-part><tp:taxon-name-part taxon-name-part-type="species" reg="japonica">japonica</tp:taxon-name-part></tp:taxon-name></italic> in all of the characters except for the slightly extended hind wings and pronotum. Extended hind wings and pronotum are consistent with the known variability of <italic><tp:taxon-name><tp:taxon-name-part taxon-name-part-type="genus" reg="Tetrix">T.</tp:taxon-name-part><tp:taxon-name-part taxon-name-part-type="species" reg="japonica">japonica</tp:taxon-name-part></tp:taxon-name></italic>.</p><p><italic><tp:taxon-name><tp:taxon-name-part taxon-name-part-type="genus" reg="Tetrix">Tetrix</tp:taxon-name-part><tp:taxon-name-part taxon-name-part-type="species" reg="yunlongensis">yunlongensis</tp:taxon-name-part></tp:taxon-name></italic> (Fig. <xref ref-type="fig" rid="F14">14D–F</xref>) from Yunnan was described based on a single male holotype, and <italic><tp:taxon-name><tp:taxon-name-part taxon-name-part-type="genus" reg="Tetrix">T.</tp:taxon-name-part><tp:taxon-name-part taxon-name-part-type="species" reg="yunlongensis">yunlongensis</tp:taxon-name-part></tp:taxon-name></italic> represents a synonym of <italic><tp:taxon-name><tp:taxon-name-part taxon-name-part-type="genus" reg="Tetrix">T.</tp:taxon-name-part><tp:taxon-name-part taxon-name-part-type="species" reg="japonica">japonica</tp:taxon-name-part></tp:taxon-name></italic>. It is the same as brachypronotal and brachypterous <italic><tp:taxon-name><tp:taxon-name-part taxon-name-part-type="genus" reg="Tetrix">T.</tp:taxon-name-part><tp:taxon-name-part taxon-name-part-type="species" reg="japonica">japonica</tp:taxon-name-part></tp:taxon-name></italic> in all morphological characters except for the slightly obtuse anterior margin of the pronotum. The slightly obtuse anterior margin of the pronotum is consistent with the known variability of <italic><tp:taxon-name><tp:taxon-name-part taxon-name-part-type="genus" reg="Tetrix">T.</tp:taxon-name-part><tp:taxon-name-part taxon-name-part-type="species" reg="japonica">japonica</tp:taxon-name-part></tp:taxon-name></italic>. It is characterized by width of vertex between eyes is 1.4 × the width of the compound eye; frontal ridge and vertex forming an obtuse angle; antennal grooves inserted between inferior margins of compound eyes; median carina of pronotum slightly arcuate in forepart; ventral margins of mid femora straight.</p><p>Type material of <italic><tp:taxon-name><tp:taxon-name-part taxon-name-part-type="genus" reg="Tetrix">Tetrix</tp:taxon-name-part><tp:taxon-name-part taxon-name-part-type="species" reg="zhoushanensis">zhoushanensis</tp:taxon-name-part></tp:taxon-name></italic> from Zhejiang was not examined, but according to the original description and photographs (Fig. <xref ref-type="fig" rid="F15">15</xref>) of the type specimens in <xref ref-type="bibr" rid="B14">Gao et al. (2022)</xref>, <italic><tp:taxon-name><tp:taxon-name-part taxon-name-part-type="genus" reg="Tetrix">Tetrix</tp:taxon-name-part><tp:taxon-name-part taxon-name-part-type="species" reg="zhoushanensis">zhoushanensis</tp:taxon-name-part></tp:taxon-name></italic> is identical to the morphology of brachypronotal and brachypterous individuals of <italic><tp:taxon-name><tp:taxon-name-part taxon-name-part-type="genus" reg="Tetrix">T.</tp:taxon-name-part><tp:taxon-name-part taxon-name-part-type="species" reg="japonica">japonica</tp:taxon-name-part></tp:taxon-name></italic>. <italic><tp:taxon-name><tp:taxon-name-part taxon-name-part-type="genus" reg="Tetrix">Tetrix</tp:taxon-name-part><tp:taxon-name-part taxon-name-part-type="species" reg="zhoushanensis">zhoushanensis</tp:taxon-name-part></tp:taxon-name></italic> has a narrower vertex (width of vertex between eyes is 1.1 × the width of the compound eye) than typical <italic><tp:taxon-name><tp:taxon-name-part taxon-name-part-type="genus" reg="Tetrix">T.</tp:taxon-name-part><tp:taxon-name-part taxon-name-part-type="species" reg="japonica">japonica</tp:taxon-name-part></tp:taxon-name></italic>, but this trait should be studied more in future in order to see if it has maybe a subspecies value. It is characterized by antennal grooves inserted between inferior margins of compound eyes; median carina of pronotum slightly arcuate in forepart; ventral margins of mid femora straight.</p><fig id="F16" position="float" orientation="portrait"><object-id xmlns:xlink="http://www.w3.org/1999/xlink" content-type="doi" xlink:type="simple">10.3897/zookeys.1187.110067.figure16</object-id><object-id xmlns:xlink="http://www.w3.org/1999/xlink" content-type="arpha" xlink:type="simple">64380EBD-0084-5922-82ED-D19B10506530</object-id><label>Figure 16.</label><caption><p>Distribution map of <italic><tp:taxon-name><tp:taxon-name-part taxon-name-part-type="genus" reg="Tetrix">Tetrix</tp:taxon-name-part><tp:taxon-name-part taxon-name-part-type="species" reg="japonica">japonica</tp:taxon-name-part></tp:taxon-name></italic> with all type localities of all the synonyms. 1 <italic><tp:taxon-name><tp:taxon-name-part taxon-name-part-type="genus" reg="Coptotettix">C.</tp:taxon-name-part><tp:taxon-name-part taxon-name-part-type="species" reg="circinihumerus">circinihumerus</tp:taxon-name-part></tp:taxon-name></italic>; 2 <italic><tp:taxon-name><tp:taxon-name-part taxon-name-part-type="genus" reg="Coptotettix">C.</tp:taxon-name-part><tp:taxon-name-part taxon-name-part-type="species" reg="emeiensis">emeiensis</tp:taxon-name-part></tp:taxon-name></italic>; 3 <italic><tp:taxon-name><tp:taxon-name-part taxon-name-part-type="genus" reg="Euparatettix">E.</tp:taxon-name-part><tp:taxon-name-part taxon-name-part-type="species" reg="rongshuiensis">rongshuiensis</tp:taxon-name-part></tp:taxon-name></italic>; 4 <italic><tp:taxon-name><tp:taxon-name-part taxon-name-part-type="genus" reg="Euparatettix">E.</tp:taxon-name-part><tp:taxon-name-part taxon-name-part-type="species" reg="zayuensis">zayuensis</tp:taxon-name-part></tp:taxon-name></italic>; 5 <italic><tp:taxon-name><tp:taxon-name-part taxon-name-part-type="genus" reg="Macromotettix">M.</tp:taxon-name-part><tp:taxon-name-part taxon-name-part-type="species" reg="nigritubercle">nigritubercle</tp:taxon-name-part></tp:taxon-name></italic>; 6 <tp:taxon-name><tp:taxon-name-part taxon-name-part-type="genus" reg="Macromotettix">M.</tp:taxon-name-part><tp:taxon-name-part taxon-name-part-type="species" reg="yaoshanensis">yaoshanensis</tp:taxon-name-part></tp:taxon-name>; 7 <italic><tp:taxon-name><tp:taxon-name-part taxon-name-part-type="genus" reg="Tetrix">T.</tp:taxon-name-part><tp:taxon-name-part taxon-name-part-type="species" reg="albistriatus">albistriatus</tp:taxon-name-part></tp:taxon-name></italic>; 8 <italic><tp:taxon-name><tp:taxon-name-part taxon-name-part-type="genus" reg="Tetrix">T.</tp:taxon-name-part><tp:taxon-name-part taxon-name-part-type="species" reg="albomaculatus">albomaculatus</tp:taxon-name-part></tp:taxon-name></italic>; 9 <italic><tp:taxon-name><tp:taxon-name-part taxon-name-part-type="genus" reg="Tetrix">T.</tp:taxon-name-part><tp:taxon-name-part taxon-name-part-type="species" reg="albomarginis">albomarginis</tp:taxon-name-part></tp:taxon-name></italic>; 10 <italic><tp:taxon-name><tp:taxon-name-part taxon-name-part-type="genus" reg="Tetrix">T.</tp:taxon-name-part><tp:taxon-name-part taxon-name-part-type="species" reg="cenwanglaoshana">cenwanglaoshana</tp:taxon-name-part></tp:taxon-name></italic>; 11 <italic><tp:taxon-name><tp:taxon-name-part taxon-name-part-type="genus" reg="Tetrix">T.</tp:taxon-name-part><tp:taxon-name-part taxon-name-part-type="species" reg="cliva">cliva</tp:taxon-name-part></tp:taxon-name></italic>; 12 <italic><tp:taxon-name><tp:taxon-name-part taxon-name-part-type="genus" reg="Tetrix">T.</tp:taxon-name-part><tp:taxon-name-part taxon-name-part-type="species" reg="duolunensis">duolunensis</tp:taxon-name-part></tp:taxon-name></italic>; 13 <italic><tp:taxon-name><tp:taxon-name-part taxon-name-part-type="genus" reg="Tetrix">T.</tp:taxon-name-part><tp:taxon-name-part taxon-name-part-type="species" reg="grossovalva">grossovalva</tp:taxon-name-part></tp:taxon-name></italic>; 14 <italic><tp:taxon-name><tp:taxon-name-part taxon-name-part-type="genus" reg="Tetrix">T.</tp:taxon-name-part><tp:taxon-name-part taxon-name-part-type="species" reg="jiuwanshanensis">jiuwanshanensis</tp:taxon-name-part></tp:taxon-name></italic>; 15 <italic><tp:taxon-name><tp:taxon-name-part taxon-name-part-type="genus" reg="Tetrix">T.</tp:taxon-name-part><tp:taxon-name-part taxon-name-part-type="species" reg="latipalpa">latipalpa</tp:taxon-name-part></tp:taxon-name></italic>; 16 <italic><tp:taxon-name><tp:taxon-name-part taxon-name-part-type="genus" reg="Tetrix">T.</tp:taxon-name-part><tp:taxon-name-part taxon-name-part-type="species" reg="liuwanshanensis">liuwanshanensis</tp:taxon-name-part></tp:taxon-name></italic>; 17 <italic><tp:taxon-name><tp:taxon-name-part taxon-name-part-type="genus" reg="Tetrix">T.</tp:taxon-name-part><tp:taxon-name-part taxon-name-part-type="species" reg="qinlingensis">qinlingensis</tp:taxon-name-part></tp:taxon-name></italic>; 18 <italic><tp:taxon-name><tp:taxon-name-part taxon-name-part-type="genus" reg="Tetrix">T.</tp:taxon-name-part><tp:taxon-name-part taxon-name-part-type="species" reg="rectimargina">rectimargina</tp:taxon-name-part></tp:taxon-name></italic>; 19 <italic><tp:taxon-name><tp:taxon-name-part taxon-name-part-type="genus" reg="Tetrix">T.</tp:taxon-name-part><tp:taxon-name-part taxon-name-part-type="species" reg="ruyuanensis">ruyuanensis</tp:taxon-name-part></tp:taxon-name></italic>; 20 <italic><tp:taxon-name><tp:taxon-name-part taxon-name-part-type="genus" reg="Tetrix">T.</tp:taxon-name-part><tp:taxon-name-part taxon-name-part-type="species" reg="xianensis">xianensis</tp:taxon-name-part></tp:taxon-name></italic>; 21 <italic><tp:taxon-name><tp:taxon-name-part taxon-name-part-type="genus" reg="Tetrix">T.</tp:taxon-name-part><tp:taxon-name-part taxon-name-part-type="species" reg="xinchengensis">xinchengensis</tp:taxon-name-part></tp:taxon-name></italic>; 22 <italic><tp:taxon-name><tp:taxon-name-part taxon-name-part-type="genus" reg="Tetrix">T.</tp:taxon-name-part><tp:taxon-name-part taxon-name-part-type="species" reg="yunlongensis">yunlongensis</tp:taxon-name-part></tp:taxon-name></italic>; 23 <italic><tp:taxon-name><tp:taxon-name-part taxon-name-part-type="genus" reg="Tetrix">T.</tp:taxon-name-part><tp:taxon-name-part taxon-name-part-type="species" reg="zhoushanensis">zhoushanensis</tp:taxon-name-part></tp:taxon-name></italic>.</p></caption><graphic xmlns:xlink="http://www.w3.org/1999/xlink" xlink:href="zookeys-1187-135_article-110067__-g016.jpg" position="float" orientation="portrait" xlink:type="simple" id="oo_955617.jpg"><uri content-type="original_file" xlink:type="simple">https://binary.pensoft.net/fig/955617</uri></graphic></fig></tp:treatment-sec><tp:treatment-sec><!--Section generated to contain objects referenced in tp:taxon-treatment.--><fig id="F1" position="float" orientation="portrait"><object-id xmlns:xlink="http://www.w3.org/1999/xlink" content-type="doi" xlink:type="simple">10.3897/zookeys.1187.110067.figure1</object-id><object-id xmlns:xlink="http://www.w3.org/1999/xlink" content-type="arpha" xlink:type="simple">41ADC022-C331-52DC-9AA6-9155CCB46762</object-id><label>Figure 1.</label><caption><p>Dimorphism of <italic><tp:taxon-name><tp:taxon-name-part taxon-name-part-type="genus" reg="Tetrix">Tetrix</tp:taxon-name-part><tp:taxon-name-part taxon-name-part-type="species" reg="japonica">japonica</tp:taxon-name-part></tp:taxon-name></italic> (Bolívar, 1887) <bold>A, B</bold> brachypronotal and brachypterous individuals <bold>C</bold> pauropronotal individual.</p></caption><graphic xmlns:xlink="http://www.w3.org/1999/xlink" xlink:href="zookeys-1187-135_article-110067__-g001.jpg" position="float" orientation="portrait" xlink:type="simple" id="oo_955602.jpg"><uri content-type="original_file" xlink:type="simple">https://binary.pensoft.net/fig/955602</uri></graphic></fig></tp:treatment-sec><ref-list><ref id="B30"><mixed-citation xmlns:xlink="http://www.w3.org/1999/xlink" xlink:type="simple"><person-group><name name-style="western"><surname>Rehn</surname><given-names>JAG</given-names></name></person-group> (<year>1902</year>) <article-title>Contribution toward a knowledge of the <tp:taxon-name><tp:taxon-name-part taxon-name-part-type="order">Orthoptera</tp:taxon-name-part></tp:taxon-name> of Japan and Korea, I. – <tp:taxon-name><tp:taxon-name-part taxon-name-part-type="family">Acrididae</tp:taxon-name-part></tp:taxon-name>. Proceedings.</article-title><source>Academy of Natural Sciences of Philadelphia</source><volume>54</volume>: <fpage>629</fpage>–<lpage>637</lpage>.</mixed-citation></ref><ref id="B24"><mixed-citation xmlns:xlink="http://www.w3.org/1999/xlink" xlink:type="simple"><person-group><name name-style="western"><surname>Kirby</surname><given-names>WF</given-names></name></person-group> (<year>1910</year>) <source>A synonymic catalogue of <tp:taxon-name><tp:taxon-name-part taxon-name-part-type="order">Orthoptera</tp:taxon-name-part></tp:taxon-name>. Vol. III. <tp:taxon-name><tp:taxon-name-part taxon-name-part-type="order">Orthoptera</tp:taxon-name-part></tp:taxon-name><tp:taxon-name><tp:taxon-name-part taxon-name-part-type="order">Saltatoria</tp:taxon-name-part></tp:taxon-name>. Part II. (<tp:taxon-name><tp:taxon-name-part taxon-name-part-type="family">Locustidae</tp:taxon-name-part></tp:taxon-name> vel <tp:taxon-name><tp:taxon-name-part taxon-name-part-type="family">Acridiidae</tp:taxon-name-part></tp:taxon-name>).</source><publisher-name>The Trustees of the British Museum</publisher-name>, <publisher-loc>London</publisher-loc>, <size units="page">674 pp</size>.</mixed-citation></ref><ref id="B3"><mixed-citation xmlns:xlink="http://www.w3.org/1999/xlink" xlink:type="simple">Bey-Bienko (<year>1934</year>) Schwedisch-chinesische wissenchsftliche Expedition nach nordwestlichen Provinzen Chinas. <tp:taxon-name><tp:taxon-name-part taxon-name-part-type="order">Orthoptera</tp:taxon-name-part></tp:taxon-name>, <tp:taxon-name><tp:taxon-name-part taxon-name-part-type="family">Forficulidae</tp:taxon-name-part></tp:taxon-name> et <tp:taxon-name><tp:taxon-name-part taxon-name-part-type="family">Tetrigidae</tp:taxon-name-part></tp:taxon-name>. Arkiv för Zoologi 25A (20): 1–13.</mixed-citation></ref><ref id="B45"><mixed-citation xmlns:xlink="http://www.w3.org/1999/xlink" xlink:type="simple"><person-group><name name-style="western"><surname>Yin</surname><given-names>XC</given-names></name></person-group> (<year>1984</year>) Grasshoppers and locusts from Qinghai-Xizang Plateau of China. Science Press, Beijing, 1–287.</mixed-citation></ref><ref id="B4"><mixed-citation xmlns:xlink="http://www.w3.org/1999/xlink" xlink:type="simple"><person-group><name name-style="western"><surname>Blackith</surname><given-names>RE</given-names></name></person-group> (<year>1992</year>) <source>The <tp:taxon-name><tp:taxon-name-part taxon-name-part-type="family">Tetrigidae</tp:taxon-name-part></tp:taxon-name> (<tp:taxon-name><tp:taxon-name-part taxon-name-part-type="class">Insecta</tp:taxon-name-part></tp:taxon-name>: <tp:taxon-name><tp:taxon-name-part taxon-name-part-type="order">Orthoptera</tp:taxon-name-part></tp:taxon-name>) of South-East Asia.</source><publisher-name>‘Rockbottom’</publisher-name>, <publisher-loc>Japaga and Ashford Co., Wicklow</publisher-loc>, <size units="page">248 pp</size>.</mixed-citation></ref><ref id="B15"><mixed-citation xmlns:xlink="http://www.w3.org/1999/xlink" xlink:type="simple"><person-group><name name-style="western"><surname>Ichikawa</surname><given-names>A</given-names></name></person-group> (<year>1993</year>) <article-title>Four new species of the genus <italic><tp:taxon-name><tp:taxon-name-part taxon-name-part-type="genus">Tetrix</tp:taxon-name-part></tp:taxon-name></italic> (<tp:taxon-name><tp:taxon-name-part taxon-name-part-type="order">Orthoptera</tp:taxon-name-part></tp:taxon-name>: <tp:taxon-name><tp:taxon-name-part taxon-name-part-type="family">Tetrigidae</tp:taxon-name-part></tp:taxon-name>) from Japan.</article-title><source>Akitu</source><volume>135</volume>: <fpage>1</fpage>–<lpage>8</lpage>.</mixed-citation></ref><ref id="B29"><mixed-citation xmlns:xlink="http://www.w3.org/1999/xlink" xlink:type="simple"><person-group><name name-style="western"><surname>Paris</surname><given-names>M</given-names></name></person-group> (<year>1993</year>) <article-title>Catalogo de tipos de ortopteroides (<tp:taxon-name><tp:taxon-name-part taxon-name-part-type="class">Insecta</tp:taxon-name-part></tp:taxon-name>) de Ignacio Bolívar, I: <tp:taxon-name><tp:taxon-name-part taxon-name-part-type="suborder">Blattaria</tp:taxon-name-part></tp:taxon-name>, <tp:taxon-name><tp:taxon-name-part taxon-name-part-type="order">Mantodea</tp:taxon-name-part></tp:taxon-name>, <tp:taxon-name><tp:taxon-name-part taxon-name-part-type="order">Phasmoptera</tp:taxon-name-part></tp:taxon-name> y <tp:taxon-name><tp:taxon-name-part taxon-name-part-type="order">Orthoptera</tp:taxon-name-part></tp:taxon-name> (<tp:taxon-name><tp:taxon-name-part taxon-name-part-type="superfamily">Stenopelmatoidea</tp:taxon-name-part></tp:taxon-name>, <tp:taxon-name><tp:taxon-name-part taxon-name-part-type="superfamily">Rhaphidophoroidea</tp:taxon-name-part></tp:taxon-name>, <tp:taxon-name><tp:taxon-name-part taxon-name-part-type="superfamily">Tettigonioidea</tp:taxon-name-part></tp:taxon-name>, <tp:taxon-name><tp:taxon-name-part taxon-name-part-type="superfamily">Grylloidea</tp:taxon-name-part></tp:taxon-name>, <tp:taxon-name><tp:taxon-name-part taxon-name-part-type="superfamily">Tetrigoidea</tp:taxon-name-part></tp:taxon-name>). Eos (Washington, D.C.</article-title><source>)</source><volume>69</volume>: <fpage>143</fpage>–<lpage>264</lpage>.</mixed-citation></ref><ref id="B35"><mixed-citation xmlns:xlink="http://www.w3.org/1999/xlink" xlink:type="simple"><person-group><name name-style="western"><surname>Storozhenko</surname><given-names>S Y</given-names></name><name name-style="western"><surname>Ichikawa</surname><given-names>A</given-names></name><name name-style="western"><surname>Uchida</surname><given-names>M</given-names></name></person-group> (<year>1994</year>) Review of <tp:taxon-name><tp:taxon-name-part taxon-name-part-type="order">Orthoptera</tp:taxon-name-part></tp:taxon-name> of the Eastern Palearctica: Genus <italic><tp:taxon-name><tp:taxon-name-part taxon-name-part-type="genus">Tetrix</tp:taxon-name-part></tp:taxon-name></italic> Latreille (<tp:taxon-name><tp:taxon-name-part taxon-name-part-type="family">Tetrigidae</tp:taxon-name-part></tp:taxon-name>, <tp:taxon-name><tp:taxon-name-part taxon-name-part-type="subfamily">Tetriginae</tp:taxon-name-part></tp:taxon-name>). Part 1–3. New Entomologist 43–44: (1) 43: 6–19, (2) 43: 43–54, (3) 44: 7–16.</mixed-citation></ref><ref id="B48"><mixed-citation xmlns:xlink="http://www.w3.org/1999/xlink" xlink:type="simple"><person-group><name name-style="western"><surname>Zheng</surname><given-names>ZM</given-names></name></person-group> (<year>1994</year>) <article-title>A new genus and two new species of <tp:taxon-name><tp:taxon-name-part taxon-name-part-type="family">Tetrigidae</tp:taxon-name-part></tp:taxon-name> from China (<tp:taxon-name><tp:taxon-name-part taxon-name-part-type="order">Orthoptera</tp:taxon-name-part></tp:taxon-name>: <tp:taxon-name><tp:taxon-name-part taxon-name-part-type="superfamily">Tetrigoidea</tp:taxon-name-part></tp:taxon-name>).</article-title><source>Sichuan Journal of Zoology</source><volume>13</volume>(<issue>4</issue>): <fpage>146</fpage>–<lpage>149</lpage>.</mixed-citation></ref><ref id="B19"><mixed-citation xmlns:xlink="http://www.w3.org/1999/xlink" xlink:type="simple"><person-group><name name-style="western"><surname>Jiang</surname><given-names>GF</given-names></name><name name-style="western"><surname>Zheng</surname><given-names>ZM</given-names></name></person-group> (<year>1998</year>) <source>Grasshoppers and Locusts from Guangxi.</source><publisher-name>Guangxi Normal University Press</publisher-name>, <publisher-loc>Guilin</publisher-loc>, <size units="page">390 pp</size>.</mixed-citation></ref><ref id="B26"><mixed-citation xmlns:xlink="http://www.w3.org/1999/xlink" xlink:type="simple"><person-group><name name-style="western"><surname>Liang</surname><given-names>GQ</given-names></name><name name-style="western"><surname>Zheng</surname><given-names>ZM</given-names></name></person-group> (<year>1998</year>) <source>Fauna Sinica, <tp:taxon-name><tp:taxon-name-part taxon-name-part-type="class">Insecta</tp:taxon-name-part></tp:taxon-name>. Volume 12. <tp:taxon-name><tp:taxon-name-part taxon-name-part-type="order">Orthoptera</tp:taxon-name-part></tp:taxon-name>, <tp:taxon-name><tp:taxon-name-part taxon-name-part-type="superfamily">Tetrigoidea</tp:taxon-name-part></tp:taxon-name>.</source><publisher-name>Science Press</publisher-name>, <publisher-loc>Beijing</publisher-loc>, <size units="page">278 pp</size>.</mixed-citation></ref><ref id="B22"><mixed-citation xmlns:xlink="http://www.w3.org/1999/xlink" xlink:type="simple"><person-group><name name-style="western"><surname>Kim</surname><given-names>TW</given-names></name><name name-style="western"><surname>Kim</surname><given-names>JI</given-names></name></person-group> (<year>2004</year>) <article-title>A taxonomic study of Korean <tp:taxon-name><tp:taxon-name-part taxon-name-part-type="family">Tetrigidae</tp:taxon-name-part></tp:taxon-name> (<tp:taxon-name><tp:taxon-name-part taxon-name-part-type="order">Orthoptera</tp:taxon-name-part></tp:taxon-name>: <tp:taxon-name><tp:taxon-name-part taxon-name-part-type="suborder">Caelifera</tp:taxon-name-part></tp:taxon-name>: <tp:taxon-name><tp:taxon-name-part taxon-name-part-type="superfamily">Tetrigoidea</tp:taxon-name-part></tp:taxon-name>).</article-title><source>Entomological Research</source><volume>34</volume>(<issue>4</issue>): <fpage>261</fpage>–<lpage>267</lpage>. <ext-link xlink:href="10.1111/j.1748-5967.2004.tb00121.x" ext-link-type="doi" xlink:type="simple">https://doi.org/10.1111/j.1748-5967.2004.tb00121.x</ext-link></mixed-citation></ref><ref id="B18"><mixed-citation xmlns:xlink="http://www.w3.org/1999/xlink" xlink:type="simple"><person-group><name name-style="western"><surname>Jiang</surname><given-names>GF</given-names></name><name name-style="western"><surname>Liang</surname><given-names>GQ</given-names></name></person-group> (<year>2004</year>) <article-title>Fifty-Three species of <tp:taxon-name><tp:taxon-name-part taxon-name-part-type="superfamily">Tetrigoidea</tp:taxon-name-part></tp:taxon-name> (<tp:taxon-name><tp:taxon-name-part taxon-name-part-type="order">Orthoptera</tp:taxon-name-part></tp:taxon-name>) from Cenwang Mountain in the Western Guangxi Zhuang Autonomous Region, China.</article-title><source>Entomological News</source><volume>115</volume>(<issue>4</issue>): <fpage>201</fpage>–<lpage>206</lpage>.</mixed-citation></ref><ref id="B2"><mixed-citation xmlns:xlink="http://www.w3.org/1999/xlink" xlink:type="simple"><person-group><name name-style="western"><surname>Benediktov</surname><given-names>AA</given-names></name></person-group> (<year>2005</year>) <article-title>Vibratory signals in the family <tp:taxon-name><tp:taxon-name-part taxon-name-part-type="family">Tetrigidae</tp:taxon-name-part></tp:taxon-name> (<tp:taxon-name><tp:taxon-name-part taxon-name-part-type="order">Orthoptera</tp:taxon-name-part></tp:taxon-name>).</article-title><source>Proceedings of the Russian Entomological Society</source><volume>76</volume>: <fpage>131</fpage>–<lpage>140</lpage>.</mixed-citation></ref><ref id="B10"><mixed-citation xmlns:xlink="http://www.w3.org/1999/xlink" xlink:type="simple"><person-group><name name-style="western"><surname>Deng</surname><given-names>WA</given-names></name><name name-style="western"><surname>Zheng</surname><given-names>ZM</given-names></name><name name-style="western"><surname>Wei</surname><given-names>SZ</given-names></name></person-group> (<year>2007a</year>) <source>Fauna of <tp:taxon-name><tp:taxon-name-part taxon-name-part-type="superfamily">Tetrigoidea</tp:taxon-name-part></tp:taxon-name> from Yunnan and Guangxi.</source><publisher-name>Science and Technology Press</publisher-name>, <publisher-loc>Nanning</publisher-loc>, <size units="page">458 pp</size>.</mixed-citation></ref><ref id="B6"><mixed-citation xmlns:xlink="http://www.w3.org/1999/xlink" xlink:type="simple"><person-group><name name-style="western"><surname>Cao</surname><given-names>CQ</given-names></name><name name-style="western"><surname>Zheng</surname><given-names>ZM</given-names></name></person-group> (<year>2011</year>) <article-title>A survey of <tp:taxon-name><tp:taxon-name-part taxon-name-part-type="superfamily">Tetrigoidea</tp:taxon-name-part></tp:taxon-name> from Emeishan, Sichuan, China (<tp:taxon-name><tp:taxon-name-part taxon-name-part-type="order">Orthoptera</tp:taxon-name-part></tp:taxon-name>) with descriptions of two new species.</article-title><source>Dong Wu Fen Lei Xue Bao</source><volume>36</volume>(<issue>3</issue>): <fpage>737</fpage>–<lpage>741</lpage>.</mixed-citation></ref><ref id="B23"><mixed-citation xmlns:xlink="http://www.w3.org/1999/xlink" xlink:type="simple"><person-group><name name-style="western"><surname>Kim</surname><given-names>TW</given-names></name><name name-style="western"><surname>Puskás</surname><given-names>G</given-names></name></person-group> (<year>2012</year>) <article-title>Check-list of North Korean <tp:taxon-name><tp:taxon-name-part taxon-name-part-type="order">Orthoptera</tp:taxon-name-part></tp:taxon-name> Based on the Specimens Deposited in the Hungarian Natural History Museum.</article-title><source>Zootaxa</source><volume>3202</volume>(<issue>1</issue>): <fpage>1</fpage>–<lpage>27</lpage>. <ext-link xlink:href="10.11646/zootaxa.3202.1.1" ext-link-type="doi" xlink:type="simple">https://doi.org/10.11646/zootaxa.3202.1.1</ext-link></mixed-citation></ref><ref id="B43"><mixed-citation xmlns:xlink="http://www.w3.org/1999/xlink" xlink:type="simple"><person-group><name name-style="western"><surname>Xiao</surname><given-names>B</given-names></name><name name-style="western"><surname>Feng</surname><given-names>X</given-names></name><name name-style="western"><surname>Miao</surname><given-names>WJ</given-names></name><name name-style="western"><surname>Jiang</surname><given-names>GF</given-names></name></person-group> (<year>2012</year>) <article-title>The complete mitochondrial genome of grouse locust <italic><tp:taxon-name><tp:taxon-name-part taxon-name-part-type="genus">Tetrix</tp:taxon-name-part><tp:taxon-name-part taxon-name-part-type="species">japonica</tp:taxon-name-part></tp:taxon-name></italic> (<tp:taxon-name><tp:taxon-name-part taxon-name-part-type="class">Insecta</tp:taxon-name-part></tp:taxon-name>: <tp:taxon-name><tp:taxon-name-part taxon-name-part-type="order">Orthoptera</tp:taxon-name-part></tp:taxon-name>: <tp:taxon-name><tp:taxon-name-part taxon-name-part-type="superfamily">Tetrigoidea</tp:taxon-name-part></tp:taxon-name>).</article-title><source>Mitochondrial DNA</source><volume>23</volume>(<issue>4</issue>): <fpage>288</fpage>–<lpage>289</lpage>. <ext-link xlink:href="10.3109/19401736.2012.674123" ext-link-type="doi" xlink:type="simple">https://doi.org/10.3109/19401736.2012.674123</ext-link></mixed-citation></ref><ref id="B53"><mixed-citation xmlns:xlink="http://www.w3.org/1999/xlink" xlink:type="simple"><person-group><name name-style="western"><surname>Zheng</surname><given-names>ZM</given-names></name></person-group> (<year>2014</year>) <article-title>Survey of <tp:taxon-name><tp:taxon-name-part taxon-name-part-type="superfamily">Tetrigioidea</tp:taxon-name-part></tp:taxon-name> from Hunan province (<tp:taxon-name><tp:taxon-name-part taxon-name-part-type="order">Orthoptera</tp:taxon-name-part></tp:taxon-name>).</article-title><source>Journal of Shaanxi Normal University</source><volume>42</volume>(<issue>6</issue>): <fpage>54</fpage>–<lpage>60</lpage>. [Natural Science Edition]</mixed-citation></ref><ref id="B36"><mixed-citation xmlns:xlink="http://www.w3.org/1999/xlink" xlink:type="simple"><person-group><name name-style="western"><surname>Storozhenko</surname><given-names>SY</given-names></name><name name-style="western"><surname>Kim</surname><given-names>TW</given-names></name><name name-style="western"><surname>Jeon</surname><given-names>MJ</given-names></name></person-group> (<year>2015</year>) <source>Monograph of Korean <tp:taxon-name><tp:taxon-name-part taxon-name-part-type="order">Orthoptera</tp:taxon-name-part></tp:taxon-name>.</source><publisher-name>National Institute of Biological Resources</publisher-name>, <publisher-loc>Incheon</publisher-loc>, <size units="page">167 pp</size>.</mixed-citation></ref><ref id="B8"><mixed-citation xmlns:xlink="http://www.w3.org/1999/xlink" xlink:type="simple"><person-group><name name-style="western"><surname>Deng</surname><given-names>WA</given-names></name></person-group> (<year>2016</year>) <source>Taxonomic study of <tp:taxon-name><tp:taxon-name-part taxon-name-part-type="superfamily">Tetrigoidea</tp:taxon-name-part></tp:taxon-name> from China.</source><publisher-name>Huazhong Agricultural University</publisher-name>, <publisher-loc>Ph.D. Dissertation</publisher-loc>, <size units="page">341 pp</size>.</mixed-citation></ref><ref id="B50"><mixed-citation xmlns:xlink="http://www.w3.org/1999/xlink" xlink:type="simple"><person-group><name name-style="western"><surname>Zheng</surname><given-names>ZM</given-names></name></person-group> (<year>2005a</year>) <source>Fauna of the <tp:taxon-name><tp:taxon-name-part taxon-name-part-type="superfamily">Tetrigoidea</tp:taxon-name-part></tp:taxon-name> from Western China.</source><publisher-name>Science Press</publisher-name>, <publisher-loc>Beijing</publisher-loc>, <size units="page">501 pp</size>.</mixed-citation></ref><ref id="B65"><mixed-citation xmlns:xlink="http://www.w3.org/1999/xlink" xlink:type="simple"><person-group><name name-style="western"><surname>Zheng</surname><given-names>ZM</given-names></name><name name-style="western"><surname>Lin</surname><given-names>LL</given-names></name><name name-style="western"><surname>Zhang</surname><given-names>HL</given-names></name></person-group> (<year>2013</year>) <article-title>Review of the genus <italic><tp:taxon-name><tp:taxon-name-part taxon-name-part-type="genus">Coptotettix</tp:taxon-name-part></tp:taxon-name></italic> Bolívar, 1887 (<tp:taxon-name><tp:taxon-name-part taxon-name-part-type="order">Orthoptera</tp:taxon-name-part></tp:taxon-name>: <tp:taxon-name><tp:taxon-name-part taxon-name-part-type="family">Tetrigidae</tp:taxon-name-part></tp:taxon-name>) from China with description of a new species.</article-title><source>Entomotaxonomia</source><volume>35</volume>(<issue>1</issue>): <fpage>19</fpage>–<lpage>28</lpage>.</mixed-citation></ref><ref id="B51"><mixed-citation xmlns:xlink="http://www.w3.org/1999/xlink" xlink:type="simple"><person-group><name name-style="western"><surname>Zheng</surname><given-names>ZM</given-names></name></person-group> (<year>2005b</year>) <article-title>Revision of Chinese species of genus <italic><tp:taxon-name><tp:taxon-name-part taxon-name-part-type="genus">Euparatettix</tp:taxon-name-part></tp:taxon-name></italic> Hancock (<tp:taxon-name><tp:taxon-name-part taxon-name-part-type="superfamily">Tetrigoidea</tp:taxon-name-part></tp:taxon-name>: <tp:taxon-name><tp:taxon-name-part taxon-name-part-type="family">Tetrigidae</tp:taxon-name-part></tp:taxon-name>).</article-title><source>Journal of Shaanxi Normal University</source><volume>33</volume>(<issue>2</issue>): <fpage>98</fpage>–<lpage>102</lpage>. [Natural Science Edition]</mixed-citation></ref><ref id="B12"><mixed-citation xmlns:xlink="http://www.w3.org/1999/xlink" xlink:type="simple"><person-group><name name-style="western"><surname>Deng</surname><given-names>WA</given-names></name><name name-style="western"><surname>Xin</surname><given-names>L</given-names></name><name name-style="western"><surname>Wei</surname><given-names>Q</given-names></name><name name-style="western"><surname>Chen</surname><given-names>YZ</given-names></name></person-group> (<year>2018</year>) <article-title>Two new species of the genus <italic><tp:taxon-name><tp:taxon-name-part taxon-name-part-type="genus">Macromotettix</tp:taxon-name-part></tp:taxon-name></italic> Günther, 1939 (<tp:taxon-name><tp:taxon-name-part taxon-name-part-type="order">Orthoptera</tp:taxon-name-part></tp:taxon-name>: <tp:taxon-name><tp:taxon-name-part taxon-name-part-type="family">Tetrigidae</tp:taxon-name-part></tp:taxon-name>, <tp:taxon-name><tp:taxon-name-part taxon-name-part-type="subfamily">Metrodorinae</tp:taxon-name-part></tp:taxon-name>) from China, with a key to the species of the genus.</article-title><source>Zootaxa</source><volume>4370</volume>(<issue>4</issue>): <fpage>421</fpage>–<lpage>430</lpage>. <ext-link xlink:href="10.11646/zootaxa.4370.4.7" ext-link-type="doi" xlink:type="simple">https://doi.org/10.11646/zootaxa.4370.4.7</ext-link></mixed-citation></ref><ref id="B52"><mixed-citation xmlns:xlink="http://www.w3.org/1999/xlink" xlink:type="simple"><person-group><name name-style="western"><surname>Zheng</surname><given-names>ZM</given-names></name></person-group> (<year>2005c</year>) <article-title>A taxonomic study of <italic><tp:taxon-name><tp:taxon-name-part taxon-name-part-type="genus">Tetrix</tp:taxon-name-part></tp:taxon-name></italic> Latreille from China (<tp:taxon-name><tp:taxon-name-part taxon-name-part-type="superfamily">Tetrigoidea</tp:taxon-name-part></tp:taxon-name>: <tp:taxon-name><tp:taxon-name-part taxon-name-part-type="family">Tetrigidae</tp:taxon-name-part></tp:taxon-name>).</article-title><source>Journal of Shaanxi Normal University</source><volume>33</volume>(<issue>3</issue>): <fpage>99</fpage>–<lpage>108</lpage>. [Natural Science Edition]</mixed-citation></ref><ref id="B14"><mixed-citation xmlns:xlink="http://www.w3.org/1999/xlink" xlink:type="simple"><person-group><name name-style="western"><surname>Gao</surname><given-names>GZ</given-names></name><name name-style="western"><surname>Liu</surname><given-names>PY</given-names></name><name name-style="western"><surname>Yin</surname><given-names>Z</given-names></name></person-group> (<year>2022</year>) <article-title>Description of a new species of the genus <italic><tp:taxon-name><tp:taxon-name-part taxon-name-part-type="genus">Tetrix</tp:taxon-name-part></tp:taxon-name></italic> Latreille (<tp:taxon-name><tp:taxon-name-part taxon-name-part-type="order">Orthoptera</tp:taxon-name-part></tp:taxon-name>: <tp:taxon-name><tp:taxon-name-part taxon-name-part-type="superfamily">Tetrigoidea</tp:taxon-name-part></tp:taxon-name>: <tp:taxon-name><tp:taxon-name-part taxon-name-part-type="family">Tetrigidae</tp:taxon-name-part></tp:taxon-name>) from Zhejiang, China.</article-title><source>Zootaxa</source><volume>5138</volume>(<issue>3</issue>): <fpage>347</fpage>–<lpage>350</lpage>. <ext-link xlink:href="10.11646/zootaxa.5138.3.8" ext-link-type="doi" xlink:type="simple">https://doi.org/10.11646/zootaxa.5138.3.8</ext-link></mixed-citation></ref></ref-list></tp:taxon-treatment>
